# Supplementary material for: Genetic Analysis Reveals Differences in CD8+ T Cell Epitope Regions That May Impact Cross-Reactivity of Vaccine-Induced T Cells against Wild-Type Mumps Viruses
Source: Vaccines (Basel). 2021 Jun 25;9(7):699. doi: 10.3390/vaccines9070699 (PMC8310158; doi:10.3390/vaccines9070699)
Supplement: Supplementary file 1 [file vaccines-09-00699-s001.zip]

Archive with 1 entries (1 files):
- vaccines-1228939-supplementary.xlsx
