# Supplementary material for: Genetic Analysis Reveals Differences in CD8+ T Cell Epitope Regions That May Impact Cross-Reactivity of Vaccine-Induced T Cells against Wild-Type Mumps Viruses
Source: Vaccines (Basel). 2021 Jun 25;9(7):699. doi: 10.3390/vaccines9070699 (PMC8310158; doi:10.3390/vaccines9070699)
Supplement: Supplementary file 1 [file vaccines-09-00699-s001.zip › vaccines-1228939-supplementary.xlsx]

## Sheet: Table S1
STRAIN NAME	GENOTYPE	NP	NP	V/I/P	V/I/P	V/I/P	V/I/P	V/I/P	V/I/P	V/I/P	V/I/P	V/I/P	M	M	M	M	M	M	M	M	M	M	F	F	F	F	HN	HN	HN	HN	HN	L	L	L	L	L	L	L	L	L	L
AF338106.1_Mumps_virus_(STRAIN_JERYL-LYNN)_live_vaccine_major_component_complete_genome	A	IPNARANL	ARGEHVNTF	GMNVANHFL	TPIQGTNSL	YQDPTIQPTGSY	KPRTSTPVT	KPRTSTPVTEF	RTSTPVTEF	SPITAAARF	LEQKVDKVL	IKRDIIRSAI	ALDQTDIRV	ASDKEQILF	KLIAGVNYI	RVARPLLAA	HPIHQSSPSL	SPSLAKTL	SLAKTDDII	KVDKDAANY	SPFRKSASM	PFRKSASM	ALGVATAAQV	FEVKEGTQQL	GLMEGQIVSV	QPIDISTEL	KIRESAAVI	VMNQVIHGV	FSIGHPLNM	VLPNSTLGV	LLNSSTTRV	GRLNVSSL	EEEANKVLL	SELKYEYVL	RENGVVLDQL	SPRGGIEGL	RLDDGTTQL	VTDSNLIY	SDGAHLYL	YSDPNNHEVY	PNNHEVYII
AF345290.1_Mumps_virus_(STRAIN_JERYL-LYNN)_live_vaccine_minor_component_JL2_complete_genome	A	IPNARANL	ARGEHGNTF	GMNVANHFL	APIQGTNSL	HQDPTIQPTGSY	KPRTSTPVT	KPRTSTPVTEF	RTSTPVTEF	SPITAAARF	LEQKVDKVL	IKRDIIRNAI	ALDQTDIRV	ASDKEQILF	KLIAGVNYI	RVARPLLAA	HPIHQSSPSL	SPSLAKTL	SLAKTDDII	KVDKDAANY	SPFRKSASM	PFRKSASM	ALGVATAAQV	FEVKEGTQQL	GLMEGQIVSV	QPIDISTEL	KIRESAAMI	VMNQVIHGV	FSIGHPLNM	VLPNSTLGV	LLNSSTTRV	GRLNVSSL	EEEANKVLL	SELKYEYVL	RENGVVLDQL	SPRGGIEGL	RLDDGTTQL	VTDSNLIY	SDGAHLYL	YSDPNNHEVY	PNNHEVYII
AB823535.1_Mumps_virus_cRNA_complete_genome_strain:_MuVi/Hikaru.JPN/22.97-B	B	IPNARANL	ARGEHGNTF	GMNVANHFL	APIQGTNSL	YQDPTIQPTGSY	KPRTSTPVT	KPRTSTPVTEF	RTSTPVTEF	SPITAAARF	LEQKVDKVL	IKRDIIRSAI	ALDQTDIRV	ASDKEQILF	KLIAGVNYI	RVARPLLAA	HPIHQSSPSL	SPSLAKTL	SLAKTDDII	KVDKDAANY	SPFKKSASM	PFKKSASM	ALGVATAAQV	FEVKEGTQQL	GLMEGQIVSV	QPIDISTEL	KIRESATMI	VMNQVIHGV	FSIGHPLNM	VLPNSTLGV	LLNSSTTRV	GRLNVSSL	EEEANKVLL	SELKYEYVL	RENGVVLDQL	SPRGGIEGL	RLDDGTTQL	VTDSNLIY	SDGAHLYL	YSDPNNHEVY	PNNHEVYII
AY669145.1_Mumps_virus_genotype_C_complete_genome	C	IPNARANL	ARGEHGNTF	GMNVANHFL	APIQGTNSL	YQDPTIQPTGSY	KPRTSTPVT	KPRTSTPVTEF	RTSTPVTEF	SPITAAARF	LEQKVDKVL	IKRDIIRSAI	ALDQTDIRV	ASDKEQILF	KLIAGVNYI	RVARPLLAA	HPIHQSSPSL	SPSLAKTL	SLAKTDDII	KVDKDAANY	SPFRKSASM	PFRKSASM	ALGVATAAQV	FEVKEGTQQL	GLMEGQIVSV	QPIDISTEL	KIKESATMI	VMNQVIHGV	FSIGHPLNM	VLPNSTLGV	LLNSSTTRV	GRLNVSSL	EEEANKVLL	SELKYEYVL	RENGVVLDQL	SPRGGIEGL	RLDDGTTQL	VTDSNLIY	SDGAHLYL	YSDPNNHEVY	PNNHEVYII
KF843893.1_Mumps_virus_genotype_C_strain_MuVi/Pune.Ind/50.08C_complete_genome	C	IPNARANL	ARGEHGNAF	GMNVANHFL	APIQGTNSL	YQDPTIQPTGSY	KPRTSTPVT	KPRTSTPVTEF	RTSTPVTEF	SPITAAARF	LEQKVDKVI	IKRDIIRSAI	ALDQTDIRV	ASDKEQILF	KLIAGVNYI	RVARPLLAA	HPIHQSSPSL	SPSLAKTL	SLAKTDDII	KVDKDAANY	SPFRKSASM	PFRKSASM	ALGVATAAQV	FEVKEGTQQL	GLMEGQIVSV	QPIDISTEL	KIKESATMI	VMNQVIHGV	FSIGHPLNM	VLPNSTLGV	LLNSSTTRV	GRLNVSSL	EEEANKVLL	SELKYEYVL	RENGVVLDQL	SPRGGIEGL	RLDDGTTQL	VTDSNLIY	SDGAHLYL	YSDPNNHEVY	PNNHEVYII
KF843894.1_Mumps_virus_genotype_C_strain_MuVi/Osmanabad.IND/10.12/17C_complete_genome	C	IPNARANL	ARGEHGNTF	GMNVANHFL	APIQGTNSL	YQDPTIQPTGSY	KPRTSTPVT	KPRTSTPVTEF	RTSTPVTEF	SPITAAARF	LEQKVDKVL	IKRDIIRSAI	ALDQTDIRV	ASDKEQILF	KLIAGVNYI	RVARPLLAA	HPIHQSSPSL	SPSLAKTL	SLAKTDDII	KVDKDAANY	SPFRKSASM	PFRKSASM	ALGVATAAQV	FEVKEGTQQL	GLMEGQIVSV	QPIDISTEL	KIKESATMI	VMNQVIHGV	FSIGHPLNM	VLPNSTLGV	LLNSSTTRV	GRLNVSSL	EEEANKVLL	SELKYEYVL	RENGVVLDQL	SPRGGIEGL	RLDDGTTQL	VTDSNLIY	SDGAHLYL	YSDPNNHEVY	PNNHEVYII
KF843895.1_Mumps_virus_genotype_C_strain_MuVi/Osmanabad.IND/10.12/18C_complete_genome	C	IPNARANL	ARGEHGNTF	GMNVANHFL	APIQGTNSL	YQDPTIQPTGSY	KPRTSTPVT	KPRTSTPVTEF	RTSTPVTEF	SPITAAARF	LEQKVDKVL	IKRDIIRSAI	ALDQTDIRV	ASDKEQILF	KLIAGVNYI	RVARPLLAA	HPIHQSSPSL	SPSLAKTL	SLAKTDDII	KVDKDAANY	SPFRKSASM	PFRKSASM	ALGVATAAQV	FEVKEGTQQL	GLMEGQIVSV	QPIDISTEL	KIKESATMI	VMNQVIHGV	FSIGHPLNM	VLPNSTLGV	LLNSSTTRV	GRLNVSSL	EEEANKVLL	SELKYEYVL	RENGVVLDQL	SPRGGIEGL	RLDDGTTQL	VTDSNLIY	SDGAHLYL	YSDPNNHEVY	PNNHEVYII
KF843896.1_Mumps_virus_genotype_C_strain_MuVi/Chennai.IND/35.12C_complete_genome	C	IPNARANL	ARGEHGNTF	GMNVANHFL	APIQGTNSL	YQDPTIQPTGSY	KPRTSTPVT	KPRTSTPVTEF	RTSTPVTEF	SPITAAARF	LEQKVDKVL	IKRDIIRSAI	ALDQTDIRV	ASDKEQILF	KLIAGVNYI	RVARPLLAA	HPIHQSSPSL	SPSLAKTL	SLAKTDDII	KVDKDAANY	SPFRKSASM	PFRKSASM	ALGVATAAQV	FEVKEGTQQL	GLMEGQIVSV	QPIDISTEL	KIKESATMI	VMNQVIHGV	FSIGHPLNM	VLPNSTLGV	LLNSSTTRV	GRLNVSSL	EEEANKVLL	SELKYEYVL	RENGVVLDQL	SPRGGIEGL	RLDDGTTQL	VTDSNLIY	SDGAHLYL	YSDPNNHEVY	PNNHEVYII
KM385447.1_Mumps_virus_genotype_C_strain_MuVi/Kushinagar.IND/36.13C_complete_genome	C	IPNARANL	ARGEHGNTF	GMNVANHFL	APIQGTNPL	YQDPTIQPTGSY	KPRTSTPVT	KPRTSTPVTEF	RTSTPVTEF	SPITAAARF	LEQKVDKVL	IKRDIIRSAI	ALDQTDIRV	ASDKEQILF	KLIAGVNYI	RVARPLLAA	HPIHQSSPSL	SPSLAKTL	SLAKTDDII	KVDKDAANY	SPFRKSASM	PFRKSASM	ALGVATAAQV	FEVKEGTQQL	GLMEGQIVSV	QPIDISTEL	KIKESATMI	VMNQVIHGV	FSIGHPLNM	VLPNSTLGV	LLNSSTTRV	GRLNVSSL	EEEANKVLL	SELKYEYVL	RENGVVLDQL	SPRGGIEGL	RLDDGTTQL	VTDSNLIY	SDGAHLYL	YSDPNNHEVY	PNNHEVYII
KX953297.1_Mumps_virus_genotype_C_strain_MuVi/Davangere.IND/01.14C_complete_genome	C	IPNARANL	ARGEHGNTF	GMNVANHFL	APLQGTNSL	YQDPTIQPTGSY	KPRTSTPVT	KPRTSTPVTEF	RTSTPVTEF	SPITAAARF	LEQKVDKVL	IKRDIIRSAI	ALDQTDIRV	ASDKEQILF	KLIAGVNYI	RVARPLLAA	HPIHQSSPSL	SPSLAKTL	SLAKTDDII	KVDKDAANY	SPFRKSASM	PFRKSASM	ALGVATAAQV	FEVKEGTQQL	GLMEGQIVSV	QPIDISTEL	KIKESATMI	VMNQVIHGV	FSIGHPLNM	VLPNSTLGV	LLNSSTTRV	GRLNVSSL	EEEANKVLL	SELKYEYVL	RENGVVLDQL	SPRGGIEGL	RLDDGTTQL	VTDSNLIY	SDGAHLYL	YSDPNNHEVY	PNNHEVYII
MK033748.1_Mumps_virus_genotype_G_isolate_MuVi/Ontario.CAN/09.17/5C_complete_genome	C	IPNARANL	ARGEHGNTF	GMNVANHFL	APIQGTNPL	YQDPTIQPTGSY	KPRTSTPVT	KPRTSTPVTEF	RTSTPVTEF	SPITAAARF	LEQKVDKVL	IKRDIIRSAI	ALDQTDIRV	ASDKEQILF	KLIAGVNYI	RVARPLLAA	HPIHQSSPSL	SPSLAKTL	SLAKTDDII	KVDKDAANY	SPFRKSASM	PFRKSASM	ALGVATAAQV	FEVKEGTQQL	GLMEGQIVSV	QPIDISTEL	KIKESATMI	VMNQVIHGV	FSIGHPLNM	VLPNSTLGV	LLNSSTTRV	GRLNVSSL	EEEANKVLL	SELKYEYVL	RENGVVLDQL	SPRGGIEGL	RLDDGTTQL	VTDSNLIY	SDGAHLYL	YSDPNNHEVY	PNNHEVYII
MT238689.1_Mumps_rubulavirus_strain_MuVi/Utrecht.NLD/21.19C_complete_genome	C	IPNARANL	ARGEHGNTF	GMNVANHFL	APIQGTNPL	YQDPTIQPTGSY	KPRTSTPVT	KPRTSTPVTEF	RTSTPVTEF	SPITAAARF	LEQKVDKVL	IKRDIIRSAI	ALDQTDIRV	ASDKEQILF	KLIAGVNYI	RVARPLLAA	HPIHQSSPSL	SPSLAKTL	SLAKTDDII	KVDKDAANY	SPFRKSASM	PFRKSASM	ALGVATAAQV	FEVKEGTQQL	GLMEGQIVSV	QPIDISTEL	KIKESATMI	VMNQVIHGV	FSIGHPLNM	VLPNSTLGV	LLNSSTTRV	GRLNVSSL	EEEANKVLL	SELKYEYVL	RENGVVLDQL	SPRGGIEGL	RLDDGTTQL	VTDSNLIY	SDGAHLYL	YSDPNNHEVY	PNNHEVYII
KF878076.1_Mumps_virus_strain_MuVi/Ge9.DEU/0.77D_nucleocapsid-associated_protein_phosphoprotein_virion_protein_(V)_matrix_protein_(M)_fusion_protein_(F)_small_hydrophobic_protein_(SH)_hemagglutinin-ns	D	IPNARANL	ARGEHGNTF	GMNVANHFL	APIQGTNSL	YQDPTIQPIGSY	KPRTSTPVT	KPRTSTPVTEF	RTSTPVTEF	SPITAAARF	LEQKVDKVL	IKRDIIRSAI	ALDQTDIRV	ASDKEQILF	KLIAGVNYI	RVARPLLAA	HPIHQSSPSL	SPSLAKTL	SLAKTDDII	KVDKDAANY	SPFRKSASM	PFRKSASM	ALGVATAAQV	FEVKEGTQQL	GLMEGQIVSV	QPIDISTEL	KIRESATMI	VMNQVIHGV	FSIGHPLNM	VLPNSTLGV	LLNSSTTRV	GRLNVSSL	EEEANKVLL	SELKYEYVL	RENGVVLDQL	SPRGGIEGL	RLDDGTTQL	VTDSNLIY	SDGAHLYL	YSDPNNHEVY	PNNHEVYII
MuVi/Sint Philipsland.NLD/02.08	D	IPNARANL	ARGEHGNAF	GMNVANHFL	APIQGTNSL	YQDPTIQPTGSY	KPRTSTPVT	KPRTSTPVTEF	RTSTPVTEF	SPITAAARF	LEQKVDKVL	IKRDIIRSAI	ALDQTDIRV	ASDKEQILF	KLIAGVNYI	RVARPLLAA	HPIHQSSPSL	SPSLAKTL	SLAKTDDII	KVDKDAANY	SPFRKSASM	PFRKSASM	ALGVATAAQV	FEVKEGTQQL	GLMEGQIVSV	QPIDISTEL	KIRESATMI	VMNQVIHGV	FSIGHPLNM	VLPNSTLGL	LLNSSTTRV	GRLNVSSL	EEEANKVLL	SELKYEYVL	RENGVVLDQL	SPRGGIEGL	RLDDGTTQL	VTDSNLIY	SDGAHLYL	YSDPNNHEVY	PNNHEVYII
KF042304.1_Mumps_virus_strain_MuVi/Shandong.CHN/4.05F_partial_genome	F	IPNARANL	ARGEQGNTF	GMNVANHFL	APIQGTNSL	YQDPTIQPTGSY	KPRTSTPVT	KPRTSTPVTEF	RTSTPVTEF	SPITAAARF	LEQKVDKVL	IKRDIIRSAI	ALDQTDIRV	ASDKEQILF	KLIAGVNYI	RVARPLLAA	HPIHQSSPSL	SPSLAKTL	SLAKTDDII	KVDKDAANY	SPFRKSASM	PFRKSASM	ALGVATAAQV	FEVKEGTQQL	GLMEGQIVSV	QPIDISTEL	KIRESATMI	VMNQVIHGV	FSIGHPLNM	VLPNSTLGV	LLNSSTTRV	GRLNVSSL	DEEAHKVLL	SELKYEYVL	RENGVVLDQL	SPRGGIEGL	RLDDGTTQL	VTDSNLIY	SDGAHLYL	YSDPNNHEVY	PNNHEVYII
KF170916.1_Mumps_virus_strain_MuVi/Zhejiang.CHN/26.05_complete_genome	F	IPNARANL	AGGEQGNTF	GMNVANHFL	APIQGTSSL	YQDPTIQPTGSY	KPRTSTPVT	KPRTSTPVTEF	RTSTPVTEF	SPITAAARF	LEQKVDKVL	IKRDIIRSAI	ALDQTDIRV	ASDKEQILF	KLIAGVNYI	RVARPLLAA	HPIHQSSPSL	SPSLAKTL	SLAKTDDII	KVDKDAANY	SPFRKSASM	PFRKSASM	ALGVATAAQV	FEVKEGTQQL	GLMEGQIVSV	QPIDISTEL	KIRESATTI	VMNQVIHGV	FSIGHPLNM	VLPNSTLGV	LLNSSTTRV	GRLNVSSL	EEEANKVLL	SELKYEYVL	RENGVVLDQL	SPRGGIEGL	RLDDGTTQL	VTDSNLIY	SDGAHLYL	YSDPNNHEVY	PNNHEVYII
KF170917.1_Mumps_virus_strain_MuVi/Zhejiang.CHN/11.06/1_complete_genome	F	IPNARANL	ARGEQGNTF	GMNVANHFL	APIQGTNSL	YQDPTIQPTGSY	KPRTSTPVT	KPRTSTPVTEF	RTSTPVTEF	SPITAAARF	LEQKVDKVL	IKRDIIRSAI	ALDQTDIRV	ASDKEQILF	KLIAGVNYI	RVARPLLAA	HPIHQSSPSL	SPSLAKTL	SLAKTDDII	KVDKDAANY	SPFRKSASM	PFRKSASM	ALGVATAAQV	FEVKEGTQQL	GLMEGQIVSV	QPIDISTEL	KIRESATMI	VMNQVIHGV	FSIGHPLNM	VLPNSTLGV	LLNSSTTRI	GRLNVSSL	EEEANKVLL	SELKYEYVL	RENGVVLDQL	SPRGGIEGL	RLDDGTTQL	VTDSNLIY	SDGAHLYL	YSDPNNHEVY	PNNHEVYII
KF170918.1_Mumps_virus_strain_MuVi/Zhejiang.CHN/16.08/2_complete_genome	F	IPNARANL	ARGEQGNTF	GMNVANHFL	APIQGTNSL	YQDPTIQPTGSY	KPRTSTPVT	KPRTSTPVTEF	RTSTPVTEF	SPITAAARF	LEQKVDKVL	IKRDIIRSAI	ALDQTDIRV	ASDKEQILF	KLIAGVNYI	RVARPLLAA	HPIHQSSPSL	SPSLAKTL	SLAKTDDII	KVDKDAANY	SPFRKSASM	PFRKSASM	ALGVATAAQV	FEVKEGTQQL	GLMEGQIVSV	QPIDISTEL	KIRESATMI	VMNQVIHGV	FSIGHPLNM	VLPNSTLGV	LLNSSTTRV	GRLNVSSL	EEEANKVLL	SELKYEYVL	RENGVVLDQL	SPRGGIEGL	RLDDGTTQL	VTDSNLIY	SDGAHLYL	YSDPNNHEVY	PNNHEVYII
KF170919.1_Mumps_virus_strain_MuVi/Zhejiang.CHN/19.10_complete_genome	F	IPNARANL	ARGEQGNTF	GMNVANHFL	APIQGTSSL	YQDPTIQPTGSY	KPRTSTPVT	KPRTSTPVTEF	RTSTPVTEF	SPITAAARF	LEQKVDKVL	IKRDIIRSAI	ALDQTDIRV	ASDKEQILF	KLIAGVNYI	RVARPLLAA	HPIHQSSPSL	SPSLAKTL	SLAKTDDII	KVDKDAANY	SPFRKSASM	PFRKSASM	ALGVATAAQV	FEVKEGTQQL	GLMEGQIVSV	QPIDISTEL	KIRESATMI	VMNQVIHGV	FSIGHPLNM	VLPNSTLGV	LLNSSTTRV	GRLNVSSL	EEEANKVLL	SELKYEYVL	RENGVVLDQL	SPRGGIEGL	RLDDGTTQL	VTDSNLIY	SDGAHLYL	YSDPNNHEVY	PNNHEVYII
MN630056.1_Mumps_virus_genotype_F_strain_MuVi/Incheon.KOR/16.08.22F_complete_genome	F	IPNARANL	ARGEQGNTF	GMNVANHFL	APIQGTNSL	YQDPTIQPTGSY	KPRTSTPVT	KPRTSTPVTEF	RTSTPVTEF	SPITAAARF	LEQKVDKVL	IKRDIIRSAI	ALDQTDIRV	ASDKEQILF	KLIAGVNYI	RVARPLLAA	HPIHQSSPSL	SPSLAKTL	SLAKTDDII	KVDKDAANY	SPFRKSASM	PFRKSASM	ALGVATAAQV	FEVKEGTQQL	GLMEGQIVSV	QPIDISTEL	KIRESATMI	VMNQVIHGV	FSIGHPLNM	VLPNSTLGV	LLNSSTTRV	GRLNVSSL	DEEAHKVLL	SELKYEYVL	RENGVVLDQL	SPRGGIEGL	RLDDGTTQL	VTDSNLIY	SDGAHLYL	YSDPNNHEVY	PNNHEVYII
KX580829.1_Mumps_rubulavirus_strain_MuVi/Jiangxi.CHN/120.2012[F]_nucleocapsid_protein_(NP)_phosphoprotein_(P)_matrix_protein_(M)_fusion_protein_(F)_small_hydrophobic_protein_(SH)_hemagglutinin-neuraminis	F	IPNARANL	ARGEQGTTF	GMNVANHFL	APIQGTSSL	YQDPTIQPTGSY	KPRTSTPVT	KPRTSTPVTEF	RTSTPVTEF	SPITAAARF	LEQKVDKVL	IKRDIIRSAI	ALDQTDIRV	ASDKEQILF	KLIAGVNYI	RVARPLLAA	HPIHQSSPSL	SPSLAKTL	SLAKTDDII	KVDKDAANY	SPFRKSASM	PFRKSASM	ALGVATAAQV	FEVKEGTQQL	GLMEGQIVSV	QPIDISTEL	KIRESATMI	VMNQVIHGV	FSIGHPLNM	VLPNSTLGV	LLNSSTTRV	GRLNVSSL	EEEANKVLL	SELKYEYVL	RENGVVLDQL	SPRGGIEGL	RLDDGTTQL	VTDSNLIY	SDGAHLYL	YSDPNNHEVY	PNNHEVYII
MT880121.1_Mumps_virus_genotype_G_strain_MuVs/Hawaii.USA/41.17/2_complete_genome	G	IPNARANL	ARGEHGNTF	GMNVANHFL	APIQGTNLL	YQDPTIQPTGSY	KPRTSTPVT	KPRTSTPVTEF	RTSTPVTEF	SPITAAARF	LEQKVDKVL	IKRDIIRSAI	ALDQTDIRV	ASDKEQILF	KLIAGVNYI	RVARPLLAA	HPIHQSSPSL	SPSLAKTL	SLAKTDDII	KVDKDAANY	SPFRKSASM	PFRKSASM	ALGVATAAQV	FEVKEGTQQL	GLMEGQIVSV	QPIDISTEL	KIRESATMI	VMNQVIHGV	FSIGHPLNM	VLPNSTLGV	LLNSSTTRV	GRLNVSSL	EEEANKVLL	SELKYEYVL	RENGVVLDQL	SPRGGIEGL	RLDDGTTQL	VTDSNLIY	SDGAHLYL	YSDPNNHEVY	PNNHEVYII
MT880122.1_Mumps_virus_genotype_G_strain_MuVs/Hawaii.USA/24.17_complete_genome	G	IPNARANL	ARGEHGNTF	GMNVANHFL	APIQGTNLL	YQDPTIQPTGSY	KPRTSTPVT	KPRTSTPVTEF	RTSTPVTEF	SPITAAARF	LEQKVDKVL	IKRDIIRSAI	ALDQTDIRV	ASDKEQILF	KLIAGVNYI	RVARPLLAA	HPIHQSSPSL	SPSLAKTL	SLAKTDDII	KVDKDAANY	SPFRKSASM	PFRKSASM	ALGVATAAQV	FEVKEGTQQL	GLMEGQIVSV	QPIDISTEL	KIRESATMI	VMNQVIHGV	FSIGHPLNM	VLPNSTLGV	LLNSSTTRV	GRLNVSSL	EEEANKVLL	SELKYEYVL	RENGVVLDQL	SPRGGIEGL	RLDDGTTQL	VTDSNLIY	SDGAHLYL	YSDPNNHEVY	PNNHEVYII
MT880123.1_Mumps_virus_genotype_G_strain_MuVs/Hawaii.USA/44.17/12_complete_genome	G	IPNARANL	ARGEHGNTF	GMNVANHFL	APIQGTNLL	YQDPTIQPTGSY	KPRTSTPVT	KPRTSTPVTEF	RTSTPVTEF	SPITAAARF	LEQKVDKVL	IKRDIIRSAI	ALDQTDIRV	ASDKEQILF	KLIAGVNYI	RVARPLLAA	HPIHQSSPSL	SPSLAKTL	SLAKTDDII	KVDKDAANY	SPFRKSASM	PFRKSASM	ALGVATAAQV	FEVKEGTQQL	GLMEGQIVSV	QPIDISTEL	KIRESATMI	VMNQVIHGV	FSIGHPLNM	VLPNSTLGV	LLNSSTTRV	GRLNVSSL	EEEANKVLL	SELKYEYVL	RENGVVLDQL	SPRGGIEGL	RLDDGTTQL	VTDSNLIY	SDGAHLYL	YSDPNNHEVY	PNNHEVYII
MT880124.1_Mumps_virus_genotype_G_strain_MuVs/Hawaii.USA/23.17/2_complete_genome	G	IPNARANL	ARGEHGNTF	GMNVANHFL	APIQGTNLL	YQDPTIQPTGSY	KPRTSTPVT	KPRTSTPVTEF	RTSTPVTEF	SPITAAARF	LEQKVDKVL	IKRDIIRSAI	ALDQTDIRV	ASDKEQILF	KLIAGVNYI	RVARPLLAA	HPIHQSSPSL	SPSLAKTL	SLAKTDDII	KVDKDAANY	SPFRKSASM	PFRKSASM	ALGVATAAQV	FEVKEGTQQL	GLMEGQIVSV	QPIDISTEL	KIRESATMI	VMNQVIHGV	FSIGHPLNM	VLPNSTLGV	LLNSSTTRV	GRLNVSSL	EEEANKVLL	SELKYEYVL	RENGVVLDQL	SPRGGIEGL	RLDDGTTQL	VTDSNLIY	SDGAHLYL	YSDPNNHEVY	PNNHEVYII
MT880125.1_Mumps_virus_genotype_G_strain_MuVs/Hawaii.USA/41.17/_complete_genome	G	IPNARANL	ARGEHGNTF	GMNVANHFL	APIQGTNLL	YQDPTIQPTGSY	KPRTSTPVT	KPRTSTPVTEF	RTSTPVTEF	SPITAAARF	LEQKVDKVL	IKRDIIRSAI	ALDQTDIRV	ASDKEQILF	KLIAGVNYI	RVARPLLAA	HPIHQSSPSL	SPSLAKTL	SLAKTDDII	KVDKDAANY	SPFRKSASM	PFRKSASM	ALGVATAAQV	FEVKEGTQQL	GLMEGQIVSV	QPIDISTEL	KIRESATMI	VMNQVIHGV	FSIGHPLNM	VLPNSTLGV	LLNSSTTRV	GRLNVSSL	EEEANKVLL	SELKYEYVL	RENGVVLDQL	SPRGGIEGL	RLDDGTTQL	VTDSNLIY	SDGAHLYL	YSDPNNHEVY	PNNHEVYII
MT880126.1_Mumps_virus_genotype_G_strain_MuVs/Hawaii.USA/40.17/2_complete_genome	G	IPNARANL	ARGEHGNTF	GMNVANHFL	APIQGTNLL	YQDPTIQPTGSY	KPRTSTPVT	KPRTSTPVTEF	RTSTPVTEF	SPITAAARF	LEQKVDKVL	IKRDIIRSAI	ALDQTDIRV	ASDKEQILF	KLIAGVNYI	RVARPLLAA	HPIHQSSPSL	SPSLAKTL	SLAKTDDII	KVDKDAANY	SPFRKSASM	PFRKSASM	ALGVATAAQV	FEVKEGTQQL	GLMEGQIVSV	QPIDISTEL	KIRESATMI	VMNQVIHGV	FSIGHPLNM	VLPNSTLGV	LLNSSTTRV	GRLNVSSL	EEEANKVLL	SELKYEYVL	RENGVVLDQL	SPRGGIEGL	RLDDGTTQL	VTDSNLIY	SDGAHLYL	YSDPNNHEVY	PNNHEVYII
MT880127.1_Mumps_virus_genotype_G_strain_MuVs/Hawaii.USA/33.17/4_complete_genome	G	IPNARANL	ARGEHGNTF	GMNVANHFL	APIQGTNLL	YQDPTIQPTGSY	KPRTSTPVT	KPRTSTPVTEF	RTSTPVTEF	SPITAAARF	LEQKVDKVL	IKRDIIRSAI	ALDQTDIRV	ASDKEQILF	KLIAGVNYI	RVARPLLAA	HPIHQSSPSL	SPSLAKTL	SLAKTDDII	KVDKDAANY	SPFRKSASM	PFRKSASM	ALGVATAAQV	FEVKEGTQQL	GLMEGQIVSV	QPIDISTEL	KIRESATMI	VMNQVIHGV	FSIGHPLNM	VLPNSTLGV	LLNSSTTRV	GRLNVSSL	EEEANKVLL	SELKYEYVL	RENGVVLDQL	SPRGGIEGL	RLDDGTTQL	VTDSNLIY	SDGAHLYL	YSDPNNHEVY	PNNHEVYII
AF280799.1_Mumps_virus_strain_Glouc1/UK96_complete_genome	G	IPNARANL	ARGEHGNTF	GMNVANHFL	APIQGTNSL	YQDPTIQPTGSY	KPRTSTPVT	KPRTSTPVTEF	RTSTPVTEF	SPITAAARF	LEQKVDKVL	IKRDIIRSAI	ALDQTDIRV	ASDKEQILF	KLIAGVNYI	RVARPLLAA	HPIHQSSPSL	SPSLAKTL	SLAKTDDII	KVDKDAANY	SPFRKSASM	PFRKSASM	ALGVATAAQV	FEVKEGTQQL	GLMEGQIVSV	QPIDISTEL	KIRESATMI	VMNQVIHGV	FSIGHPLNM	VLPNSTLGV	LLNSSTTRV	GRLNVSSL	EEEANKVLL	SELKYEYVL	RENGVVLDQL	SPRGGIEGL	RLDDGTTQL	VTDSNLIY	SDGAHLYL	YSDPNNHEVY	PNNHEVYII
EU370207.1_Mumps_virus_strain_Du/CRO05_complete_genome	G	IPNARANL	ARGEHGNTF	GMNGANHLL	APIQGTNLL	YQDPTIQPTGSY	KPRTSTPVT	KPRTSTPVTEF	RTSTPVTEF	SPITAAARF	LEQKVDKVL	IKRDIIRSAI	ALDQTDIRV	ASDKEQILF	KLIAGVNYI	RVARPLLAA	HPIHQSSPSL	SPSLAKTL	SLAKTDDII	KVDKNAANY	SPFRKSASM	PFRKSASM	ALGVATAAQV	FEVKEGTQQL	GLMEGQIVSV	QPIDISTEL	KIRESATMI	VMNQVIHGV	FSIGHPLNM	VLPNSTLGV	LLNSSTTRV	GRLNVSSL	EEEANKVLL	SELKYEYVL	RENGVVLDQL	SPRGGIEGL	RLDDGTTQL	VTDSNLIY	SDGAHLYL	YSDPNNHEVY	PNNHEVYII
JN012242.1_Mumps_virus_strain_MuV-IA_complete_genome	G	IPNARANL	ARGEHGNTF	GMNVANHFL	APIQGTNLL	YQDPTIQPTGSY	KPRTSTPVT	KPRTSTPVTEF	RTSTPVTEF	SPITAAARF	LEQKVDKVL	IKRDIIRSAI	ALDQTDIRV	ASDKEQILF	KLIAGVNYI	RVARPLLAA	HPIHQSSPSL	SPSLAKTL	SLAKTDDII	KVDKDAANY	SPFRKSASM	PFRKSASM	ALGVATAAQV	FEVKEGTQQL	GLMEGQIVSV	QPIDISTEL	KIRESATMI	VMNQVIHGV	FSIGHPLNM	VLPNSTLGV	LLNSSTTRV	GRLNVSSL	EEEANKVLL	SELKYEYVL	RENGVVLDQL	SPRGGIEGL	RLDDGTTQL	VKDSNLIY	SDGAHLYL	YSDPNNHEVY	PNNHEVYII
JN635498.1_Mumps_virus_strain_MuVi/Split.CRO/05.11(G)_complete_genome	G	IPNARANL	ARGEHGNTF	GMNVANHFL	APIQGTNLL	YQDPTIQPTGSY	KPRTSTPVT	KPRTSTPVTEF	RTSTPVTEF	SPITAAARF	LEQKVDKVL	IKRDIIRSAI	ALDQTDIRV	ASDKEQILF	KLIAGVNYI	RVARPLLAA	HPIHQSSPSL	SPSLAKTL	SLAKTDDII	KVDKDAANY	SPFRKSASM	PFRKSASM	ALGVATAAQV	FEVKEGTQQL	GLMEGQIVSV	QPIDISTEL	KIRESATMI	VMNQVIHGV	FSIGHPLNM	VLPNSTLGV	LLNSSTTRV	GRLNVSSL	EEEANKVLL	SELKYECVL	RENGVVLDQL	SPRGGIEGL	RLDDGTTQL	VTDSNLIY	SDGAHLYL	YSDPNNHEVY	PNNHEVYII
JX287385.1_Mumps_virus_strain_MuV/Iowa.USA/06_complete_genome	G	IPNARANL	ARGEHGNTF	GMNVANHFL	APIQGTNLL	YQDPTIQPTGSY	KPRTSTPVT	KPRTSTPVTEF	RTSTPVTEF	SPITAAARF	LEQKVDKVL	IKRDIIRSAI	ALDQTDIRV	ASDKEQILF	KLIAGVNYI	RVARPLLAA	HPIHQSSPSL	SPSLAKTL	SLAKTDDII	KVDKDAANY	SPFRKSASM	PFRKSASM	ALGVATAAQV	FEVKEGTQQL	GLMEGQIVSV	QPIDISTEL	KIRESATMI	VMNQVIHGV	FSIGHPLNM	VLPNSTLGV	LLNSSTTRV	GRLNVSSL	EEEANKVLL	SELKYEYVL	RENGVVLDQL	SPRGGIEGL	RLDDGTTQL	VTDSNLIY	SDGAHLYL	YSDPNNHEVY	PNNHEVYII
JX287387.1_Mumps_virus_strain_MuV/New_York.USA/53.09/3_complete_genome	G	IPNARANL	ARGEHGNTF	GMNVANHFL	APIQGTNLL	YQDPTIQPTGSY	KPRTSTPVT	KPRTSTPVTEF	RTSTPVTEF	SPITAAARF	LEQKVDKVL	IKRDIIRSAI	ALDQTDIRV	ASDKEQILF	KLIAGVNYI	RVARPLLAA	HPIHQSSPSL	SPSLAKTL	SLAKTDDII	KVDKDAANY	SPFRKSASM	PFRKSASM	ALGVATAAQV	FEVKEGTQQL	GLMEGQIVSV	QPIDISTEL	KIRESATMI	VMNQVIHGV	FSIGHPLNM	VLPNSTLGV	LLNSSTTRV	GRLNVSSL	EEEANKVLL	SELKYEYVL	RENGVVLDQL	SPRGGIEGL	RLDDGTTQL	VTDSNLIY	SDGAHLYL	YSDPNNHEVY	PNNHEVYII
JX287389.1_Mumps_virus_strain_MuV/New_York.USA/01.10_complete_genome	G	IPNARANL	ARGEHGNTF	GMNVANHFL	APIQGTNLL	YQDPTIQPTGSY	KPRTSTPVT	KPRTSTPVTEF	RTSTPVTEF	SPITAAARF	LEQKVDKVL	IKRDIIRSAI	ALDQTDIRV	ASDKEQILF	KLIAGVNYI	RVARPLLAA	HPIHQSSPSL	SPSLAKTL	SLAKTDDII	KVDKDAANY	SPFRKSASM	PFRKSASM	ALGVATAAQV	FEVKEGTQQL	GLMEGQIVSV	QPIDISTEL	KIRESATMI	VMNQVIHGV	FSIGHPLNM	VLPNSTLGV	LLNSSTTRV	GRLNVSSL	EEEANKVLL	SELKYEYVL	RENGVVLDQL	SPRGGIEGL	RLDDGTTQL	VTDSNLIY	SDGAHLYL	YSDPNNHEVY	PNNHEVYII
JX287390.1_Mumps_virus_strain_MuV/New_York.USA/40.09/1_complete_genome	G	IPNARANL	ARGEHGNTF	GMNVANHFL	APIQGTNLL	YQDPTIQPTGSY	KPRTSTPVT	KPRTSTPVTEF	RTSTPVTEF	SPITAAARF	LEQKVDKVL	IKRDIIRSAI	ALDQTDIRV	ASDKEQILF	KLIAGVNYI	RVARPLLAA	HPIHQSSPSL	SPSLAKTL	SLAKTDDII	KVDKDAANY	SPFRKSASM	PFRKSASM	ALGVATAAQV	FEVKEGTQQL	GLMEGQIVSV	QPIDISTEL	KIRESATMI	VMNQVIHGV	FSIGHPLNM	VLPNSTLGV	LLNSSTTRV	GRLNVSSL	EEEANKVLL	SELKYEYVL	RENGVVLDQL	SPRGGIEGL	RLDDGTTQL	VTDSNLIY	SDGAHLYL	YSDPNNHEVY	PNNHEVYII
JX287391.1_Mumps_virus_strain_MuV/New_York.USA/40.09/4_complete_genome	G	IPNARANL	ARGEHGNTF	GMNVANHFL	APIQGTNLL	YQDPTIQPTGSY	KPRTSTPVT	KPRTSTPVTEF	RTSTPVTEF	SPITAAARF	LEQKVDKVL	IKRDIIRSAI	ALDQTDIRV	ASDKEQILF	KLIAGVNYI	RVARPLLAA	HPIHQSSPSL	SPSLAKTL	SLAKTDDII	KVDKDAANY	SPFRKSASM	PFRKSASM	ALGVATAAQV	FEVKEGTQQL	GLMEGQIVSV	QPIDISTEL	KIRESATMI	VMNQVIHGV	FSIGHPLNM	VLPNSTLGV	LLNSSTTRV	GRLNVSSL	EEEANKVLL	SELKYEYVL	RENGVVLDQL	SPRGGIEGL	RLDDGTTQL	VTDSNLIY	SDGAHLYL	YSDPNNHEVY	PNNHEVYII
KF481689.1_Mumps_virus_strain_MuVi/Zagreb.HRV/28.12(G)_complete_genome	G	IPNARANL	ARGEHGNTF	GMNVANHFL	APIQGTNLL	YQDPTIQPTGSY	KPRTSTPVT	KPRTSTPVTEF	RTSTPVTEF	SPITAAARF	LEQKVDKVL	IKRDIIRSAI	ALDQTDIRV	ASDKEQILF	KLIAGVNYI	RVARPLLAA	HPIHQSSPSL	SPSLAKTL	SLAKTDDII	KVDKDAANY	SPFRKSASM	PFRKSASM	ALGVATAAQV	FEVKEGTQQL	GLMEGQIVSV	QPIDISTEL	KIRESATMI	VMNQVIHGV	FSIGHPLNM	VLPNSTLGV	LLNSSTTRV	GRLNVSSL	EEEANKVLL	SELKYEYVL	RENGVVLDQL	SPRGGIEGL	RLDDGTTQL	VTDSNLIY	SDGAHLYL	YSDPNNHEVY	PNNHEVYII
KF738113.1_Mumps_virus_genotype_G_strain_MuVi/Pune.IND/00.86G_complete_genome	G	IPNARANL	ARGEHGNTF	GMNVANHFL	APIQGTNSL	YQDPTIQPTGSY	KPRTSTPVT	KPRTSTPVTEF	RTSTPVTEF	SPITAAARF	LEQKVDKVL	IKRDIIRSAI	ALDQTDIRV	ASDKEQILF	KLIAGVNYI	RVARPLLAA	HPIHQSSPSL	SPSLAKTL	SLAKTDDII	KVDKDAANY	SPFRKSASM	PFRKSASM	ALGVATAAQV	FEVKEGTQQL	GLMEGQIVSV	QPIDISTEL	KIRESAAMI	VMNQVIHGV	FSIGHPLNM	VLPNSTLGV	LLNSSTTRV	GRLNVSSL	EEEANKVLL	SELKYEYVL	RENGVVLDQL	SPRGGIEGL	RLDDGTTQL	VTDSNLIY	SDGAHLYL	YSDPNNHEVY	PNNHEVYII
KF738114.1_Mumps_virus_genotype_G_strain_MuVi/Pune.IND/07.12G_complete_genome	G	IPNARANL	ARGEHGNTF	GMNVANHFL	APIQGTNSL	YQDPTIQPTGSY	KPRTSTPVT	KPRTSTPVTEF	RTSTPVTEF	SPITAAARF	LEQKVDKVL	IKRDIIRSAI	ALDQTDIRV	ASDKEQILF	KLIAGVNYI	RVARPLLAA	HPIHQSSPSL	SPSLAKTL	SLAKTDDII	KVDKDAANY	SPFRKSASM	PFRKSASM	ALGVATAAQV	FEVKEGTQQL	GLMEGQIVSV	QPIDISTEL	KIRESATMI	VMNQVIHGV	FSIGHPLNM	VLPNSTLGV	LLNSSTTRV	GRLNVSSL	EEEANKVLL	SELKYEYVL	RENGVVLDQL	SPRGGIEGL	RLDDGTTQL	VTDSNLIY	SDGAHLYL	YSDPNNHEVY	PNNHEVYII
KJ810514.1_UNVERIFIED:_Mumps_virus_genotype_G_strain_MuV/Gabon/9.13/2G_complete_genome	G	IPNARANL	ARGEHGNTF	GMNVANHFL	APIQGTNSL	YQDPTIQPTGSY	KPRTSTPVT	KPRTSTPVTEF	RTSTPVTEF	SPITAAARF	LEQKVDKVL	IKRDIIRSAI	ALDQTDIRV	ASDKEQILF	KLIAGVNYI	RVARPLLAA	HPIHQSSPSL	SPSLAKTL	SLAKTDDII	KVDKDAANY	SPFRKSASM	PFRKSASM	ALGVATAAQV	FEVKEGTQQL	GLMEGQIVSV	QPIDISTEL	KIRASATMI	VMNQVIHGV	FSIGHPLNM	VLPNSTLGV	LLNSSTTRV	GRLNVSSL	EEEANKVLL	SELKYEYVL	RENGVVLDQL	SPRGGIEGL	RLDDGTTQL	VTDSNLIY	SDGAHLYL	YSDPNNHEVY	PNNHEVYII
KM597072.1_Mumps_virus_genotype_G_strain_MuV/Gabon/13/2G_complete_genome	G	IPNARANL	ARGEHGNTF	GMNVANHFL	APIQGTNSL	YQDPTIQPTGSY	KPRTSTPVT	KPRTSTPVTEF	RTSTPVTEF	SPITAAARF	LEQKVDKVL	IKRDIIRSAI	ALDQTDIRV	ASDKEQILF	KLIAGVNYI	RVARPLLAA	HPIHQSSPSL	SPSLAKTL	SLAKTDDII	KVDKDAANY	SPFRKSASM	PFRKSASM	ALGVATAAQV	FEVKEGTQQL	GLMEGQIVSV	QPIDISTEL	KIRASATMI	VMNQVIHGV	FSIGHPLNM	VLPNSTLGV	LLNSSTTRV	GRLNVSSL	EEEANKVLL	SELKYEYVL	RENGVVLDQL	SPRGGIEGL	RLDDGTTQL	VTDSNLIY	SDGAHLYL	YSDPNNHEVY	PNNHEVYII
KY604739.2_Mumps_virus_genotype_G_strain_MuVi/DadraNagarHaveli.IND/42.16/1G_complete_genome	G	IPNARANL	ARGEHGNTF	GMNVANHFL	APIQGTNPL	YQDPTIQPTGSY	KPRTSTPVT	KPRTSTPVTEF	RTSTPVTEF	SPITAAARF	LEQKVDKVL	IKRDIIRSAI	ALDQTDIRV	ASDKEQILF	KLIAGVNYI	RVARPLLAA	HPIHQSSPSL	SPSLAKTL	SLAKTDDII	KVDKDAANY	SPFRKSASM	PFRKSASM	ALGVATAAQV	FEVKEGTQQL	GLMEGQIVSV	QPIDISTEL	KIRESATMI	VMNQVIHGV	FSIGHPLNM	VLPNSTLGV	LLNSSTTRV	GRLNVSSL	EEEANKVLL	SELKYEYVL	RENGVVLDQL	SPRGGIEGL	RLDDGTTQL	VTDSNLIY	SDGAHLYL	YSDPNNHEVY	PNNHEVYII
KY006856.1_Mumps_virus_genotype_G_isolate_MuVi/Ontario.CAN/37.09G_complete_genome	G	IPNARANL	ARGEHGNTF	GMNVANHFL	APIQGTNLL	YQDPTIQPTGSY	KPRTSTPVT	KPRTSTPVTEF	RTSTPVTEF	SPITAAARF	LEQKVDKVL	IKRDIIRSAI	ALDQTDIRV	ASDKEQILF	KLIAGVNYI	RVARPLLAA	HPIHQSSPSL	SPSLAKTL	SLAKTDDII	KVDKDAANY	SPFRKSASM	PFRKSASM	ALGVATAAQV	FEVKEGTQQL	GLMEGQIVSV	QPIDISTEL	KIRESATMI	VMNQVIHGV	FSIGHPLNM	VLPNSTLGV	LLNSSTTRV	GRLNVSSL	EEEANKVLL	SELKYEYVL	RENGVVLDQL	SPRGGIEGL	RLDDGTTQL	VTDSNLIY	SDGAHLYL	YSDPNNHEVY	PNNHEVYII
KY006857.1_Mumps_virus_genotype_G_isolate_MuVi/Ontario.CAN/04.10G_complete_genome	G	IPNARANL	ARGEHGNTF	GMNVANHFL	APIQGTNLL	YQDPTIPPTGSY	KPRTSTPVT	KPRTSTPVTEF	RTSTPVTEF	SPITAAARF	LEQKVDKVL	IKRDIIRSAI	ALDQTDIRV	ASDKEQILF	KLIAGVNYI	RVARPLLAA	HPIHQSSPSL	SPSLAKTL	SLAKTDDII	KVDKDAANY	SPFRKSASM	PFRKSASM	ALGVATAAQV	FEVKEGTQQL	GLMEGQIVSV	QPIDISTEL	KIRESATMI	VMNQVIHGV	FSIGHPLNM	VLPNSTLGV	LLNSSTTRV	GRLNVSSL	EEEANKVLL	SELKYEYVL	RENGVVLDQL	SPRGGIEGL	RLDDGTTQL	VTDSNLIY	SDGAHLYL	YSDPNNHEVY	PNNHEVYII
KY006858.1_Mumps_virus_genotype_G_isolate_MuVi/Ontario.CAN/13.10G_complete_genome	G	IPNARANL	ARGEHGNTF	GMNVANHFL	APIQGTNSL	HQDPTIQPTGSY	KPRTSTPVT	KPRTSTPVTEF	RTSTPVTEF	SPITAAARF	LEQKVDKVL	IKRDIIRSAI	ALDQTDIRV	ASDKEQILF	KLIAGVNYI	RVARPLLAA	HPIHQSSPSL	SPSLAKTL	SLAKTDDII	KVDKDAANY	SPFRKSASM	PFRKSASM	ALGVATAAQV	FEVKEGTQQL	GLMEGQIVSV	QPIDISTEL	KIRESATMI	VMNQVIHGV	FSIGHPLNM	VLPNSTLGV	LLNSSTTRV	GRLNVSSL	EEEANKVLL	SELKYEYVL	RENGVVLDQL	SPRGGIEGL	RLDDGTTQL	VTDSNLIY	SDGAHLYL	YSDPNNHEVY	PNNHEVYII
KY680537.1_Mumps_virus_genotype_G_isolate_MuVi/Ontario.CAN/38.09/2_G_complete_genome	G	IPNARANL	ARGEHGNTF	GMNVANHFL	APIQGTNLL	YQDPTIQPTGSY	KPRTSTPVT	KPRTSTPVTEF	RTSTPVTEF	SPITAAARF	LEQKVDKVL	IKRDIIRSAI	ALDQTDIRV	ASDKEQILF	KLIAGVNYI	RVARPLLAA	HPIHQSSPSL	SPSLAKTL	SLAKTDDII	KVDKDAANY	SPFRKSASM	PFRKSASM	ALGVATAAQV	FEVKEGTQQL	GLMEGQIVSV	QPIDISTEL	KIRESATMI	VMNQVIHGV	FSIGHPLNM	VLPNSTLGV	LLNSSTTRV	GRLNVSSL	EEEANKVLL	SELKYEYVL	RENGVVLDQL	SPRGGIEGL	RLDDGTTQL	VTDSNLIY	SDGAHLYL	YSDPNNHEVY	PNNHEVYII
KY680538.1_Mumps_virus_genotype_G_isolate_MuVi/Ontario.CAN/40.09/1_G_complete_genome	G	IPNARANL	ARGEHGNTF	GMNVANHFL	APIQGTNLL	YQDPTIQPTGSY	KPRTSTPVT	KPRTSTPVTEF	RTSTPVTEF	SPITAAARF	LEQKVDKVL	IKRDIIRSAI	ALDQTDIRV	ASDKEQILF	KLIAGVNYI	RVARPLLAA	HPIHQSSPSL	SPSLAKTL	SLAKTDDII	KVDKDAANY	SPFRKSASM	PFRKSASM	ALGVATAAQV	FEVKEGTQQL	GLMEGQIVSV	QPIDISTEL	KIRESATMI	VMNQVIHGV	FSIGHPLNM	VLPNSTLGV	LLNSSTTRV	GRLNVSSL	EEEANKVLL	SELKYEYVL	RENGVVLDQL	SPRGGIEGL	RLDDGTTQL	VTDSNLIY	SDGAHLYL	YSDPNNHEVY	PNNHEVYII
KY680539.1_Mumps_virus_genotype_G_isolate_MuVi/Ontario.CAN/50.09/1_G_complete_genome	G	IPNARANL	ARGEHGNTF	GINVANHFL	APIQGTNLL	YQDPTIQPTGSY	KPRTSTPVT	KPRTSTPVTEF	RTSTPVTEF	SPITAAARF	LEQKVDKVL	IKRDIIRSAI	ALDQTDIRV	ASDKEQILF	KLIAGVNYI	RVARPLLAA	HPIHQSSPSL	SPSLAKTL	SLAKTDDII	KVDKDAANY	SPFRKSASM	PFRKSASM	ALGVATAAQV	FEVKEGTQQL	GLMEGQIVSV	QPIDISTEL	KIRESATMI	VMNQVIHGV	FSIGHPLNM	VLPNSTLGV	LLNSSTTRV	GRLNVSSL	EEEANKVLL	SELKYEYVL	RENGVVLDQL	SPRGGIEGL	RLDDGTTQL	VTDSNLIY	SDGAHLYL	YSDPNNHEVY	PNNHEVYII
KY680540.1_Mumps_virus_genotype_G_isolate_MuVi/Ontario.CAN/50.09/3_G_complete_genome	G	IPNARANL	ARGEHGNTF	GMNVANHFL	APIQGTNLL	YQDPTIQPTGSY	KPRTSTPVT	KPRTSTPVTEF	RTSTPVTEF	SPITAAARF	LEQKVDKVL	IKRDIIRSAI	ALDQTDIRV	ASDKEQILF	KLIAGVNYI	RVARPLLAA	HPIHQSSPSL	SPSLAKTL	SLAKTDDII	KVDKDAANY	SPFRKSASM	PFRKSASM	ALGVATAAQV	FEVKEGTQQL	GLMEGQIVSV	QPIDISTEL	KIRESATMI	VMNQVIHGV	FSIGHPLNM	VLPNSTLGV	LLNSSTTRV	GRLNVSSL	EEEANKVLL	SELKYEYVL	RENGVVLDQL	SPRGGIEGL	RLDDGTTQL	VTDSNLIY	SDGAHLYL	YSDPNNHEVY	PNNHEVYII
KY969482.1_Mumps_virus_genotype_G_strain_MuVi/California.USA/40.11/G_complete_genome	G	IPNARANL	ARGEHGNTF	GMNVANHFL	APIQGTNLL	YQDPTIQPTGSY	KPRTSTPVT	KPRTSTPVTEF	RTSTPVTEF	SPITAAARF	LEQKVDKVL	IKRDIIRSAI	ALDQTDIRV	ASDKEQILF	KLIAGVNYI	RVARPLLAA	HPIHQSSPSL	SPSLAKTL	SLAKTDDII	KVDKDAANY	SPFRKSASM	PFRKSASM	ALGVATAAQV	FEVKEGTQQL	GLMEGQIVSV	QPIDISTEL	KIRESATMI	VMNQVIHGV	FSIGHPLNM	VLPNSTLGV	LLNSSTTRV	GRLNVSSL	EEEANKVLL	SELKYEYVL	RENGVVLDQL	SPRGGIEGL	RLDDGTTQL	VTDSNLIY	SDGAHLYL	YSDPNNHEVY	PNNHEVYII
KY996510.1_Mumps_rubulavirus_genotype_G_strain_Springdale_730/2016G_complete_genome	G	IPNARANL	ARGEHGNTF	GMNVANHFL	APIQGTNLL	YQDPTIQPTGSY	KPRTSTPVT	KPRTSTPVTEF	RTSTPVTEF	SPITAAARF	LEQKVDKVL	IKRDIIRSAI	ALDQTDIRV	ASDKEQILF	KLIAGVNYI	RVARPLLAA	HPIHQSSPSL	SPSLAKTL	SLAKTDDII	KVDKDAANY	SPFRKSASM	PFRKSASM	ALGVATAAQV	FEVKEGTQQL	GLMEGQIVSV	QPIDISTEL	KIRESATMI	VMNQVIHGV	FSIGHPLNM	VLPNSTLGV	LLNSSTTRV	GRLNVSSL	EEEANKVLL	SELKYEYVL	RENGVVLDQL	SPRGGIEGL	RLDDGTTQL	VTDSNLIY	SDGAHLYL	YSDPNNHEVY	PNNHEVYII
KY996511.1_Mumps_rubulavirus_genotype_G_strain_Springdale_745/2016G_complete_genome	G	IPNARANL	ARGEHGNTF	GMNVANHFL	APIQGTNLL	YQDPTIQPTGSY	KPRTSTPVT	KPRTSTPVTEF	RTSTPVTEF	SPITAAARF	LEQKVDKVL	IKRDIIRSAI	ALDQTDIRV	ASDKEQILF	KLIAGVNYI	RVARPLLAA	HPIHQSSPSL	SPSLAKTL	SLAKTDDII	KVDKDAANY	SPFRKSASM	PFRKSASM	ALGVATAAQV	FEVKEGTQQL	GLMEGQIVSV	QPIDISTEL	KIRESATMI	VMNQVIHGV	FSIGHPLNM	VLPNSTLGV	LLNSSTTRV	GRLNVSSL	EEEANKVLL	SELKYEYVL	RENGVVLDQL	SPRGGIEGL	RLDDGTTQL	VTDSNLIY	SDGAHLYL	YSDPNNHEVY	PNNHEVYII
KY996512.1_Mumps_rubulavirus_genotype_G_strain_Springdale_754/2016G_complete_genome	G	IPNARANL	ARGEHGNTF	GMNVANHFL	APIQGTNLL	YQDPTIQPTGSY	KPRTSTPVT	KPRTSTPVTEF	RTSTPVTEF	SPITAAARF	LEQKVDKVL	IKRDIIRSAI	ALDQTDIRV	ASDKEQILF	KLIAGVNYI	RVARPLLAA	HPIHQSSPSL	SPSLAKTL	SLAKTDDII	KVDKDAANY	SPFRKSASM	PFRKSASM	ALGVATAAQV	FEVKEGTQQL	GLMEGQIVSV	QPIDISTEL	KIRESATMI	VMNQVIHGV	FSIGHPLNM	VLPNSTLGV	LLNSSTTRV	GRLNVSSL	EEEANKVLL	SELKYEYVL	RENGVVLDQL	SPRGGIEGL	RLDDGTTQL	VTDSNLIY	SDGAHLYL	YSDPNNHEVY	PNNHEVYII
LC325482.1_Mumps_rubulavirus_31170132_viral_cRNA_partial_sequence	G	IPNARANL	ARGEHGNTF	GMNVANHFL	APIQGTNSL	YQDPTIQPTGSY	KPRTSTPAT	KPRTSTPATEF	RTSTPATEF	SPITAAARF	LEQKVDKVL	IKRDIIRSAI	ALDQTDIRV	ASDKEQILF	KLIAGVNYI	RVARPLLAA	HPIHQSSPSL	SPSLAKTL	SLAKTDDII	KVDKDAANY	SPFRKSASM	PFRKSASM	ALGVATAAQV	FEVKEGTQQL	GLMEGQIVSV	KPIDISTEL	KIRESATMI	VMNQVIHGV	FSIGHPLNM	VLPNSTLGV	LLNSSTTRV	GRLNVSSL	EEEANKVLL	SELKYEYVL	RENGVVLDQL	SPRGGIEGL	RLDDGTTQL	VTDSNLIY	SDGAHLYL	YSDPNNHEVY	PNNHEVYII
LC325484.1_Mumps_rubulavirus_31170186_viral_cRNA_partial_sequence	G	IPNARANL	ARGEHGNTF	GMNVANHFL	APIQGTNSL	YQDPTIQPTGSY	KPRTSTPAT	KPRTSTPATEF	RTSTPATEF	SPITAAARF	LEQKVDKVL	IKRDIIRSAI	ALDQTDIRV	ASDKEQILF	KLIAGVNYI	RVARPLLAA	HPIHQSSPSL	SPSLAKTL	SLAKTDDII	KVDKDAANY	SPFRKSASM	PFRKSASM	ALGVATAAQV	FEVKEGTQQL	GLMEGQIVSV	KPIDISTEL	KIRESATMI	VMNQVIHGV	FSIGHPLNM	VLPNSTLGV	LLNSSTTRV	GRLNVSSL	EEEANKVLL	SELKYEYVL	RENGVVLDQL	SPRGGIEGL	RLDDGTTQL	VTDSNLIY	SDGAHLYL	YSDPNNHEVY	PNNHEVYII
LC325487.1_Mumps_rubulavirus_31170254_viral_cRNA_partial_sequence	G	IPNARANL	ARGEHGNTF	GMNVANHFL	APIQGTNSL	YQDPTIQPTGSY	KPRTSTPAT	KPRTSTPATEF	RTSTPATEF	SPITAAARF	LEQKVDKVL	IKRDIIRSAI	ALDQTDIRV	ASDKEQILF	KLIAGVNYI	RVARPLLAA	HPIHQSSPSL	SPSLAKTL	SLAKTDDII	KVDKDAANY	SPFRKSASM	PFRKSASM	ALGVATAAQV	FEVKEGTQQL	GLMEGQIVSV	KPIDISTEL	KIRESATMI	VMNQVIHGV	FSIGHPLNM	VLPNSTLGV	LLNSSTTRV	GRLNVSSL	EEEANKVLL	SELKYEYVL	RENGVVLDQL	SPRGGIEGL	RLDDGTTQL	VTDSNLIY	SDGAHLYL	YSDPNNHEVY	PNNHEVYII
LC325488.1_Mumps_rubulavirus_31170263_viral_cRNA_partial_sequence	G	IPNARANL	ARGEHGNTF	GMNVANHFL	APIQGTNSL	YQDPTIQPTGSY	KPRTSTPVT	KPRTSTPVTEF	RTSTPVTEF	SPITAAARF	LEQKVDKVL	IKRDIIRSAI	ALDQTDIRV	ASDKEQILF	KLIAGVNYI	RVARPLLAA	HPIHQSSPSL	SPSLAKTL	SLAKTDDII	KVDKDAANY	SPFRKSASM	PFRKSASM	ALGVATAAQV	FEVKEGTQQL	GLMEGQIVSV	QPIDISTEL	KIRESATMI	VMNQVIHGV	FSIGHPLNM	VLPNSTLGV	LLNSSTTRV	GRLNVSSL	EEEANKVLL	SELKYEYVL	RENGVVLDQL	SPRGGIEGL	RLDDGTTQL	VTDSNLIY	SDGAHLYL	YSDPNNHEVY	PNNHEVYII
MF965196.1_Mumps_virus_genotype_G_strain_MuVs/Massachusetts.USA/17.16/6G_complete_genome	G	IPNARANL	ARGEHGNTF	GMNVANHFL	APIQGTNLL	YQDPTIQPTGSY	KPRTSTPVT	KPRTSTPVTEF	RTSTPVTEF	SPITAAARF	LEQKVDKVL	IKRDIIRSAI	ALDQTDIRV	ASDKEQILF	KLIAGVNYI	RVARPLLAA	HPIHQSSPSL	SPSLAKTL	SLAKTDDII	KVDKDAANY	SPFRKSASM	PFRKSASM	ALGVATAAQV	FEVKEGTQQL	GLMEGQIVSV	QPIDISTEL	KIRESATMI	VMNQVIHGV	FSIGHPLNM	VLPNSTLGV	LLNSSTTRV	GRLNVSSL	EEEANKVLL	SELKYEYVL	RENGVVLDQL	SPRGGIEGL	RLDDGTTQL	VTDSNLIY	SDGAHLYL	YSDPNNHEVY	PNNHEVYII
MF965197.1_Mumps_virus_genotype_G_strain_MuVs/Massachusetts.USA/9.16/4G_complete_genome	G	IPNARANL	ARGEHGNTF	GMNVANHFL	APIQGTNLL	YQDPTIQPTGSY	KPRTSTPVT	KPRTSTPVTEF	RTSTPVTEF	SPITAAARF	LEQKVDKVL	IKRDIIRSAI	ALDQTDIRV	ASDKEQILF	KLIAGVNYI	RVARPLLAA	HPIHQSSPSL	SPSLAKTL	SLAKTDDII	KVDKDAANY	SPFRKSASM	PFRKSASM	ALGVATAAQV	FEVKEGTQQL	GLMEGQIVSV	QPIDISTEL	KIRESATMI	VMNQVIHGV	FSIGHPLNM	VLPNSTLGV	LLNSSTTRV	GRLNVSSL	EEEANKVLL	SELKYEYVL	RENGVVLDQL	SPRGGIEGL	RLDDGTTQL	VTDSNLIY	SDGAHLYL	YSDPNNHEVY	PNNHEVYII
MF965198.1_Mumps_virus_genotype_G_strain_MuVs/Massachusetts.USA/50.16/1G_complete_genome	G	IPNARANL	ARGEHGNTF	GMNVANHFL	APIQGTNLL	YQDPTIQPTGSY	KPRTSTPVT	KPRTSTPVTEF	RTSTPVTEF	SPITAAARF	LEQKVDKVL	IKRDIIRSAI	ALDQTDIRV	ASDKEQILF	KLIAGVNYI	RVARPLLAA	HPIHQSSPSL	SPSLAKTL	SLAKTDDII	KVDKDAANY	SPFRKSASM	PFRKSASM	ALGVATAAQV	FEVKEGTQQL	GLMEGQIVSV	QPIDISTEL	KIRESATMI	VMNQVIHGV	FSIGHPLNM	VLPNSTLGV	LLNSSTTRV	GRLNVSSL	EEEANKVLL	SELKYEYVL	RENGVVLDQL	SPRGGIEGL	RLDDGTTQL	VTDSNLIY	SDGAHLYL	YSDPNNHEVY	PNNHEVYII
MF965199.1_Mumps_virus_genotype_G_strain_MuVs/Massachusetts.USA/19.16/5G_isolate_(1)_complete_genome	G	IPNARANL	ARGEHGNTF	GMNVANHFL	APIQGTNLL	YQDPTIQPTGSY	KPRTSTPVT	KPRTSTPVTEF	RTSTPVTEF	SPITAAARF	LEQKVDKVL	IKRDIIRSAI	ALDQTDIRV	ASDKEQILF	KLIAGVNYI	RVARPLLAA	HPIHQSSPSL	SPSLAKTL	SLAKTDDII	KVDKDAANY	SPFRKSASM	PFRKSASM	ALGVATAAQV	FEVKEGTQQL	GLMEGQIVSV	QPIDISTEL	KIRESATMI	VMNQVIHGV	FSIGHPLNM	VLPNSTLGV	LLNSSTTRV	GRLNVSSL	EEEANKVLL	SELKYEYVL	RENGVVLDQL	SPRGGIEGL	RLDDGTTQL	VTDSNLIY	SDGAHLYL	YSDPNNHEVY	PNNHEVYII
MF965200.1_Mumps_virus_genotype_G_strain_MuVs/Massachusetts.USA/16.16/13G_partial_genome	G	IPNARANL	ARGEHGNTF	GMN??????	?????????	YQDPTIQPTGSY	KPRTSTPVT	KPRTSTPVTEF	RTSTPVTEF	SPITAAARF	LEQKVDKVL	IKRDIIRSAI	ALDQTDIRV	ASDKEQILF	KLIAGVNYI	RVARPLLAA	HPIHQSSPSL	SPSLAKTL	SLAKTDDII	KVDKDAANY	SPFRKSASM	PFRKSASM	ALGVATAAQV	??????????	GLMEGQIVSV	QPIDISTEL	KIRESATMI	?????????	FSIGHPLNM	VLPNSTLGV	LLN??????	GRLNVSSL	EEEANKVLL	SELKYEYVL	RENG?VLDQL	SPRGGIEGL	RLDDGTTQL	VTDSNLIY	SDGAHLYL	YSDPNNHEVY	PNNHEVYII
MF965201.1_Mumps_virus_genotype_G_strain_MuVs/Massachusetts.USA/45.16/4G_complete_genome	G	IPNARANL	ARGEHGNTF	GMNVANHFL	APIQGTNLL	YQDPTIQPTGSY	KPRTSTPVT	KPRTSTPVTEF	RTSTPVTEF	SPITAAARF	LEQKVDKVL	IKRDIIRSAI	ALDQTDIRV	ASDKEQILF	KLIAGVNYI	RVARPLLAA	HPIHQSSPSL	SPSLAKTL	SLAKTDDII	KVDKDAANY	SPFRKSASM	PFRKSASM	ALGVATAAQV	FEVKEGTQQL	GLMEGQIVSV	QPIDISTEL	KIRESATMI	VMNQVIHGV	FSIGHPLNM	VLPNSTLGV	LLNSSTTRV	GRLNVSSL	EEEANKVLL	SELKYEYVL	RENGVVLDQL	SPRGGIEGL	RLDDGTTQL	VTDSNLIY	SDGAHLYL	YSDPNNHEVY	PNNHEVYII
MF965202.1_Mumps_virus_genotype_G_strain_MuVs/Massachusetts.USA/27.16/G_complete_genome	G	IPNARANL	ARGEHGNTF	GMNVANHFL	APIQGTNLL	YQDPTIQPTGSY	KPRTSTPVT	KPRTSTPVTEF	RTSTPVTEF	SPITAAARF	LEQKVDKVL	IKRDIIRSAI	ALDQTDIRV	ASDKEQILF	KLIAGVNYI	RVARPLLAA	HPIHQSSPSL	SPSLAKTL	SLAKTDDII	KVDKDAANY	SPFRKSASM	PFRKSASM	ALGVATAAQV	FEVKEGTQQL	GLMEGQIVSV	QPIDISTEL	KIRESATMI	VMNQVIHGV	FSIGHPLNM	VLPNSTLGV	LLNSSTTRV	GRLNVSSL	EEEANKVLL	SELKYEYVL	RENGVVLDQL	SPRGGIEGL	RLDDGTTQL	VTDSNLIY	SDGAHLYL	YSDPNNHEVY	PNNHEVYII
MF965203.1_Mumps_virus_genotype_G_strain_MuVs/Massachusetts.USA/19.16/7G_complete_genome	G	IPNARANL	ARGEHGNTF	GMNVANHFL	APIQGTNLL	YQDPTIQPTGSY	KPRTSTPVT	KPRTSTPVTEF	RTSTPVTEF	SPITAAARF	LEQKVDKVL	IKRDIIRSAI	ALDQTDIRV	ASDKEQILF	KLIAGVNYI	RVARPLLAA	HPIHQSSPSL	SPSLAKTL	SLAKTDDII	KVDKDAANY	SPFRKSASM	PFRKSASM	ALGVATAAQV	FEVKEGTQQL	GLMEGQIVSV	QPIDISTEL	KIRESATMI	VMNQVIHGV	FSIGHPLNM	VLPNSTLGV	LLNSSTTRV	GRLNVSSL	EEEANKVLL	SELKYEYVL	RENGVVLDQL	SPRGGIEGL	RLDDGTTQL	VTDSNLIY	SDGAHLYL	YSDPNNHEVY	PNNHEVYII
MF965204.1_Mumps_virus_genotype_G_strain_MuVs/Massachusetts.USA/46.16/6G_complete_genome	G	IPNARANL	ARGEHGNTF	GMNVANHFL	APIQGTNLL	YQDPTIQPTGSY	KPRTSTPVT	KPRTSTPVTEF	RTSTPVTEF	SPITAAARF	LEQKVDKVL	IKRDIIRSAI	ALDQTDIRV	ASDKEQILF	KLIAGVNYI	RVARPLLAA	HPIHQSSPSL	SPSLAKTL	SLAKTDDII	KVDKDAANY	SPFRKSASM	PFRKSASM	ALGVATAAQV	FEVKEGTQQL	GLMEGQIVSV	QPIDISTEL	KIRESATMI	VMNQVIHGV	FSIGHPLNM	VLPNSTLGV	LLNSSTTRV	GRLNVSSL	EEEANKVLL	SELKYEYVL	RENGVVLDQL	SPRGGIEGL	RLDDGTTQL	VTDSNLIY	SDGAHLYL	YSDPNNHEVY	PNNHEVYII
MF965205.1_Mumps_virus_genotype_G_strain_MuVs/Massachusetts.USA/10.16/6G_complete_genome	G	IPNARANL	ARGEHGNTF	GMNVANHFL	APIQGTNLL	YQDPTIQPTGSY	KPRTSTPVT	KPRTSTPVTEF	RTSTPVTEF	SPITAAARF	LEQKVDKVL	IKRDIIRSAI	ALDQTDIRV	ASDKEQILF	KLIAGVNYI	RVARPLLAA	HPIHQSSPSL	SPSLAKTL	SLAKTDDII	KVDKDAANY	SPFRKSASM	PFRKSASM	ALGVATAAQV	FEVKEGTQQL	GLMEGQIVSV	QPIDISTEL	KIRESATMI	VMNQVIHGV	FSIGHPLNM	VLPNSTLGV	LLNSSTTRV	GRLNVSSL	EEEANKVLL	SELKYEYVL	RENGVVLDQL	SPRGGIEGL	RLDDGTTQL	VTDSNLIY	SDGAHLYL	YSDPNNHEVY	PNNHEVYII
MF965206.1_Mumps_virus_genotype_G_strain_MuVs/Massachusetts.USA/16.16/16G_complete_genome	G	IPNARANL	ARGEHGNTF	GMNVANHFL	APIQGTNLL	YQDPTIQPTGSY	KPRTSTPVT	KPRTSTPVTEF	RTSTPVTEF	SPITAAARF	LEQKVDKVL	IKRDIIRSAI	ALDQTDIRV	ASDKEQILF	KLIAGVNYI	RVARPLLAA	HPIHQSSPSL	SPSLAKTL	SLAKTDDII	KVDKDAANY	SPFRKSASM	PFRKSASM	ALGVATAAQV	FEVKEGTQQL	GLMEGQIVSV	QPIDISTEL	KIRESATMI	VMNQVIHGV	FSIGHPLNM	VLPNSTLGV	LLNSSTTRV	GRLNVSSL	EEEANKVLL	SELKYEYVL	RENGVVLDQL	SPRGGIEGL	RLDDGTTQL	VTDSNLIY	SDGAHLYL	YSDPNNHEVY	PNNHEVYII
MF965207.1_Mumps_virus_genotype_G_strain_MuVs/Massachusetts.USA/46.16/5G_complete_genome	G	IPNARANL	ARGEHGNTF	GMNVANHFL	APIQGTNLL	YQDPTIQPTGSY	KPRTSTPVT	KPRTSTPVTEF	RTSTPVTEF	SPITAAARF	LEQKVDKVL	IKRDIIRSAI	ALDQTDIRV	ASDKEQILF	KLIAGVNYI	RVARPLLAA	HPIHQSSPSL	SPSLAKTL	SLAKTDDII	KVDKDAANY	SPFRKSASM	PFRKSASM	ALGVATAAQV	FEVKEGTQQL	GLMEGQIVSV	QPIDISTEL	KIRESATMI	VMNQVIHGV	FSIGHPLNM	VLPNSTLGV	LLNSSTTRV	GRLNVSSL	EEEANKVLL	SELKYEYVL	RENGVVLDQL	SPRGGIEGL	RLDDGTTQL	VTDSNLIY	SDGAHLYL	YSDPNNHEVY	PNNHEVYII
MF965208.1_Mumps_virus_genotype_G_strain_MuVs/Massachusetts.USA/27.16/2G_partial_genome	G	IPNARANL	ARGE?????	GMNVANHFL	APIQGTNLL	YQDPTIQPTGSY	?????????	???????????	?????????	SPITAAARF	LEQKVDKVL	IKRDIIRSAI	ALDQTDIRV	ASDKEQILF	KLIAGVNYI	RVARPLLAA	HPIHQSSPSL	SPSLAKTL	SLAKTDDII	KVDKDAANY	SPFRKSASM	PFRKSASM	ALGVATAAQV	FEVKEGTQQL	GLMEGQIVSV	QPIDISTEL	KIRESATMI	VMNQVIHGV	FSIGHPLNM	VLPNSTLGV	LLNSSTTRV	GRLNVSSL	EEEAN????	?????????	RENGVVLDQL	SPRGGIEGL	RLDDGTTQL	VTDSNLIY	SDGAHLYL	YSDPNNHEVY	PNNHEVYII
MF965209.1_Mumps_virus_genotype_G_strain_MuVs/Massachusetts.USA/16.16/5G_complete_genome	G	IPNARANL	ARGEHGNTF	GMNVANHFL	APIQGTNLL	YQDPTIQPTGSY	KPRTSTPVT	KPRTSTPVTEF	RTSTPVTEF	SPITAAARF	LEQKVDKVL	IKRDIIRSAI	ALDQTDIRV	ASDKEQILF	KLIAGVNYI	RVARPLLAA	HPIHQSSPSL	SPSLAKTL	SLAKTDDII	KVDKDAANY	SPFRKSASM	PFRKSASM	ALGVATAAQV	FEVKEGTQQL	GLMEGQIVSV	QPIDISTEL	KIRESATMI	VMNQVIHGV	FSIGHPLNM	VLPNSTLGV	LLNSSTTRV	GRLNVSSL	EEEANKVLL	SELKYEYVL	RENGVVLDQL	SPRGGIEGL	RLDDGTTQL	VTDSNLIY	SDGAHLYL	YSDPNNHEVY	PNNHEVYII
MF965210.1_Mumps_virus_genotype_G_strain_MuVs/Massachusetts.USA/18.16/4G_complete_genome	G	IPNARANL	ARGEHGNTF	GMNVANHFL	APIQGTNLL	YQDPTIQPTGSY	KPRTSTPVT	KPRTSTPVTEF	RTSTPVTEF	SPITAAARF	LEQKVDKVL	IKRDIIRSAI	ALDQTDIRV	ASDKEQILF	KLIAGVNYI	RVARPLLAA	HPIHQSSPSL	SPSLAKTL	SLAKTDDII	KVDKDAANY	SPFRKSASM	PFRKSASM	ALGVATAAQV	FEVKEGTQQL	GLMEGQIVSV	QPIDISTEL	KIRESATMI	VMNQVIHGV	FSIGHPLNM	VLPNSTLGV	LLNSSTTRV	GRLNVSSL	EEEANKVLL	SELKYEYVL	RENGVVLDQL	SPRGGIEGL	RLDDGTTQL	VTDSNLIY	SDGAHLYL	YSDPNNHEVY	PNNHEVYII
MF965211.1_Mumps_virus_genotype_G_strain_MuVs/Massachusetts.USA/17.16/11G_complete_genome	G	IPNARANL	ARGEHGNTF	GMNVANHFL	APIQGTNLL	YQDPTIQPTGSY	KPRTSTPVT	KPRTSTPVTEF	RTSTPVTEF	SPITAAARF	LEQKVDKVL	IKRDIIRSAI	ALDQTDIRV	ASDKEQILF	KLIAGVNYI	RVARPLLAA	HPIHQSSPSL	SPSLAKTL	SLAKTDDII	KVDKDAANY	SPFRKSASM	PFRKSASM	ALGVATAAQV	FEVKEGTQQL	GLMEGQIVSV	QPIDISTEL	KIRESATMI	VMNQVIHGV	FSIGHPLNM	VLPNSTLGV	LLNSSTTRV	GRLNVSSL	EEEANKVLL	SELKYEYVL	RENGVVLDQL	SPRGGIEGL	RLDDGTTQL	VTDSNLIY	SDGAHLYL	YSDPNNHEVY	PNNHEVYII
MF965212.1_Mumps_virus_genotype_G_strain_MuVs/Massachusetts.USA/46.16/2G_complete_genome	G	IPNARANL	ARGEHGNTF	GMNVANHFL	APIQGTNLL	YQDPTIQPTGSY	KPRTSTPVT	KPRTSTPVTEF	RTSTPVTEF	SPITAAARF	LEQKVDKVL	IKRDIIRSAI	ALDQTDIRV	ASDKEQILF	KLIAGVNYI	RVARPLLAA	HPIHQSSPSL	SPSLAKTL	SLAKTDDII	KVDKDAANY	SPFRKSASM	PFRKSASM	ALGVATAAQV	FEVKEGTQQL	GLMEGQIVSV	QPIDISTEL	KIRESATMI	VMNQVIHGV	FSIGHPLNM	VLPNSTLGV	LLNSSTTRV	GRLNVSSL	EEEANKVLL	SELKYEYVL	RENGVVLDQL	SPRGGIEGL	RLDDGTTQL	VTDSNLIY	SDGAHLYL	YSDPNNHEVY	PNNHEVYII
MF965213.1_Mumps_virus_genotype_G_strain_MuVs/Massachusetts.USA/13.16/4G_complete_genome	G	IPNARANL	ARGEHGNTF	GMNVANHFL	APIQGTNLL	YQDPTIQPTGSY	KPRTSTPVT	KPRTSTPVTEF	RTSTPVTEF	SPITAAARF	LEQKVDKVL	IKRDIIRSAI	ALDQTDIRV	ASDKEQILF	KLIAGVNYI	RVARPLLAA	HPIHQSSPSL	SPSLAKTL	SLAKTDDII	KVDKDAANY	SPFRKSASM	PFRKSASM	ALGVATAAQV	FEVKEGTQQL	GLMEGQIVSV	QPIDISTEL	KIRESATMI	VMNQVIHGV	FSIGHPLNM	VLPNSTLGV	LLNSSTTRV	GRLNVSSL	EEEANKVLL	SELKYEYVL	RENGVVLDQL	SPRGGIEGL	RLDDGTTQL	VTDSNLIY	SDGAHLYL	YSDPNNHEVY	PNNHEVYII
MF965214.1_Mumps_virus_genotype_G_strain_MuVs/Massachusetts.USA/15.16/G_complete_genome	G	IPNARANL	ARGEHGNTF	GMNVANHFL	APIQGTNLL	YQDPTIQPTGSY	KPRTSTPVT	KPRTSTPVTEF	RTSTPVTEF	SPITAAARF	LEQKVDKVL	IKRDIIRSAI	ALDQTDIRV	ASDKEQILF	KLIAGVNYI	RVARPLLAA	HPIHQSSPSL	SPSLAKTL	SLAKTDDII	KVDKDAANY	SPFRKSASM	PFRKSASM	ALGVATAAQV	FEVKEGTQQL	GLMEGQIVSV	QPIDISTEL	KIRESATMI	VMNQVIHGV	FSIGHPLNM	VLPNSTLGV	LLNSSTTRV	GRLNVSSL	EEEANKVLL	SELKYEYVL	RENGVVLDQL	SPRGGIEGL	RLDDGTTQL	VTDSNLIY	SDGAHLYL	YSDPNNHEVY	PNNHEVYII
MF965215.1_Mumps_virus_genotype_G_strain_MuVs/Massachusetts.USA/11.16/G_complete_genome	G	IPNARANL	ARGEHGNTF	GMNVANHFL	APIQGTNLL	YQDPTIQPTGSY	KPRTSTPVT	KPRTSTPVTEF	RTSTPVTEF	SPITAAARF	LEQKVDKVL	IKRDIIRSAI	ALDQTDIRV	ASDKEQILF	KLIAGVNYI	RVARPLLAA	HPIHQSSPSL	SPSLAKTL	SLAKTDDII	KVDKDAANY	SPFRKSASM	PFRKSASM	ALGVATAAQV	FEVKEGTQQL	GLMEGQIVSV	QPIDISTEL	KIRESATMI	VMNQVIHGV	FSIGHPLNM	VLPNSTLGV	LLNSSTTRV	GRLNVSSL	EEEANKVLL	SELKYEYVL	RENGVVLDQL	SPRGGIEGL	RLDDGTTQL	VTDSNLIY	SDGAHLYL	YSDPNNHEVY	PNNHEVYII
MF965216.1_UNVERIFIED:_Mumps_virus_genotype_G_strain_MuVs/Massachusetts.USA/10.16/11G_partial_genome	G	IPNARANL	?????????	?????????	?????????	????????????	?????????	???????????	?????????	?????????	LEQKVDKVL	??????????	?????????	?????????	?????????	?????????	HPIHQSSPS?	SPS????L	???????II	????????Y	SPFRKSASM	PFRKSASM	ALGVATAAQV	??????????	??????????	QPIDISTEL	?????????	?????????	?SIGHPLNM	?????????	?????????	????????	?????????	SELKYE???	??????????	?????????	?????????	????NLIY	????????	YSDPNNHEVY	PNNHEVYII
MF965217.1_Mumps_virus_genotype_G_strain_MuVs/Massachusetts.USA/46.16/4G_complete_genome	G	IPNARANL	ARGEHGNTF	GMNVANHFL	APIQGTNLL	YQDPTIQPTGSY	KPRTSTPVT	KPRTSTPVTEF	RTSTPVTEF	SPITAAARF	LEQKVDKVL	IKRDIIRSAI	ALDQTDIRV	ASDKEQILF	KLIAGVNYI	RVARPLLAA	HPIHQSSPSL	SPSLAKTL	SLAKTDDII	KVDKDAANY	SPFRKSASM	PFRKSASM	ALGVATAAQV	FEVKEGTQQL	GLMEGQIVSV	QPIDISTEL	KIRESATMI	VMNQVIHGV	FSIGHPLNM	VLPNSTLGV	LLNSSTTRV	GRLNVSSL	EEEANKVLL	SELKYEYVL	RENGVVLDQL	SPRGGIEGL	RLDDGTTQL	VTDSNLIY	SDGAHLYL	YSDPNNHEVY	PNNHEVYII
MF965218.1_Mumps_virus_genotype_G_strain_MuVs/Massachusetts.USA/10.16/13G_partial_genome	G	IPNARANL	ARGEHGNTF	GMNVANHFL	APIQGTNLL	YQDPTIQPTGSY	KPRTSTPVT	KPRTSTPVTEF	RTSTPVTEF	SPITAAARF	LEQKVDKVL	IKRDIIRSAI	ALDQTDIRV	ASDKEQILF	KLIAGVNYI	RVARPLLAA	HPIHQSSPSL	SPSLAKTL	SLAKTDDII	KVDKDAANY	SPFRKSASM	PFRKSASM	ALGVATAAQV	FEVKEGTQQL	GLMEGQIVSV	QPIDISTEL	KIRESATMI	VMNQVIHGV	FSIGHPLNM	VLPNSTLGV	LLNSSTTRV	GRLNVSSL	EEEANKVLL	SELKYEYVL	RENGVVLDQL	SPRGGIEGL	RLDDGTTQL	VTDSNLIY	SDGAHLYL	YSDPNNHEVY	PNNHEVYII
MF965219.1_Mumps_virus_genotype_G_strain_MuVs/Massachusetts.USA/10.16/10G_complete_genome	G	IPNARANL	ARGEHGNTF	GMNVANHFL	APIQGTNLL	YQDPTIQPTGSY	KPRTSTPVT	KPRTSTPVTEF	RTSTPVTEF	SPITAAARF	LEQKVDKVL	IKRDIIRSAI	ALDQTDIRV	ASDKEQILF	KLIAGVNYI	RVARPLLAA	HPIHQSSPSL	SPSLAKTL	SLAKTDDII	KVDKDAANY	SPFRKSASM	PFRKSASM	ALGVATAAQV	FEVKEGTQQL	GLMEGQIVSV	QPIDISTEL	KIRESATMI	VMNQVIHGV	FSIGHPLNM	VLPNSTLGV	LLNSSTTRV	GRLNVSSL	EEEANKVLL	SELKYEYVL	RENGVVLDQL	SPRGGIEGL	RLDDGTTQL	VTDSNLIY	SDGAHLYL	YSDPNNHEVY	PNNHEVYII
MF965220.1_Mumps_virus_genotype_G_strain_MuVs/Massachusetts.USA/11.16/2G_complete_genome	G	IPNARANL	ARGEHGNTF	GMNVANHFL	APIQGTNLL	YQDPTIQPTGSY	KPRTSTPVT	KPRTSTPVTEF	RTSTPVTEF	SPITAAARF	LEQKVDKVL	IKRDIIRSAI	ALDQTDIRV	ASDKEQILF	KLIAGVNYI	RVARPLLAA	HPIHQSSPSL	SPSLAKTL	SLAKTDDII	KVDKDAANY	SPFRKSASM	PFRKSASM	ALGVATAAQV	FEVKEGTQQL	GLMEGQIVSV	QPIDISTEL	KIRESATMI	VMNQVIHGV	FSIGHPLNM	VLPNSTLGV	LLNSSTTRV	GRLNVSSL	EEEANKVLL	SELKYEYVL	RENGVVLDQL	SPRGGIEGL	RLDDGTTQL	VTDSNLIY	SDGAHLYL	YSDPNNHEVY	PNNHEVYII
MF965221.1_Mumps_virus_genotype_G_strain_MuVs/Massachusetts.USA/45.16/3G_complete_genome	G	IPNARANL	ARGEHGNTF	GMNVANHFL	APIQGTNLL	YQDPTIQPTGSY	KPRTSTPVT	KPRTSTPVTEF	RTSTPVTEF	SPITAAARF	LEQKVDKVL	IKRDIIRSAI	ALDQTDIRV	ASDKEQILF	KLIAGVNYI	RVARPLLAA	HPIHQSSPSL	SPSLAKTL	SLAKTDDII	KVDKDAANY	SPFRKSASM	PFRKSASM	ALGVATAAQV	FEVKEGTQQL	GLMEGQIVSV	QPIDISTEL	KIRESATMI	VMNQVIHGV	FSIGHPLNM	VLPNSTLGV	LLNSSTTRV	GRLNVSSL	EEEANKVLL	SELKYEYVL	RENGVVLDQL	SPRGGIEGL	RLDDGTTQL	VTDSNLIY	SDGAHLYL	YSDPNNHEVY	PNNHEVYII
MF965222.1_Mumps_virus_genotype_G_strain_MuVs/Massachusetts.USA/26.15/G_complete_genome	G	IPNARANL	ARGEHGNTF	GMNVANHFL	APIQGTNLL	YQDPTIQPTGSY	KPRTSTPVT	KPRTSTPVTEF	RTSTPVTEF	SPITAAARF	LEQKVDKVL	IKRDIIRSAI	ALDQTDIRV	ASDKEQILF	KLIAGVNYI	RVARPLLAA	HPIHQSSPSL	SPSLAKTL	SLAKTDDII	KVDKDAANY	SPFRKSASM	PFRKSASM	ALGVATAAQV	FEVKEGTQQL	GLMEGQIVSV	QPIDISTEL	KIRESATMI	VMNQVIHGV	FSIGHPLNM	VLPNSTLGV	LLNSSTTRV	GRLNVSSL	EEEANKVLL	SELKYEYVL	RENGVVLDQL	SPRGGIEGL	RLDDGTTQL	VTDSNLIY	SDGAHLYL	YSDPNNHEVY	PNNHEVYII
MF965223.1_Mumps_virus_genotype_G_strain_MuVs/Massachusetts.USA/19.16/11G_complete_genome	G	IPNARANL	ARGEHGNTF	GMNVANHFL	APIQGTNLL	YQDPTIQPTGSY	KPRTSTPVT	KPRTSTPVTEF	RTSTPVTEF	SPITAAARF	LEQKVDKVL	IKRDIIRSAI	ALDQTDIRV	ASDKEQILF	KLIAGVNYI	RVARPLLAA	HPIHQSSPSL	SPSLAKTL	SLAKTDDII	KVDKDAANY	SPFRKSASM	PFRKSASM	ALGVATAAQV	FEVKEGTQQL	GLMEGQIVSV	QPIDISTEL	KIRESATMI	VMNQVIHGV	FSIGHPLNM	VLPNSTLGV	LLNSSTTRV	GRLNVSSL	EEEANKVLL	SELKYEYVL	RENGVVLDQL	SPRGGIEGL	RLDDGTTQL	VTDSNLIY	SDGAHLYL	YSDPNNHEVY	PNNHEVYII
MF965224.1_Mumps_virus_genotype_G_strain_MuVs/Massachusetts.USA/17.16/8G_complete_genome	G	IPNARANL	ARGEHGNTF	GMNVANHFL	APIQGTNLL	YQDPTIQPTGSY	KPRTSTPVT	KPRTSTPVTEF	RTSTPVTEF	SPITAAARF	LEQKVDKVL	IKRDIIRSAI	ALDQTDIRV	ASDKEQILF	KLIAGVNYI	RVARPLLAA	HPIHQSSPSL	SPSLAKTL	SLAKTDDII	KVDKDAANY	SPFRKSASM	PFRKSASM	ALGVATAAQV	FEVKEGTQQL	GLMEGQIVSV	QPIDISTEL	KIRESATMI	VMNQVIHGV	FSIGHPLNM	VLPNSTLGV	LLNSSTTRV	GRLNVSSL	EEEANKVLL	SELKYEYVL	RENGVVLDQL	SPRGGIEGL	RLDDGTTQL	VTDSNLIY	SDGAHLYL	YSDPNNHEVY	PNNHEVYII
MF965225.1_Mumps_virus_genotype_G_strain_MuVs/Massachusetts.USA/10.16/2G_complete_genome	G	IPNARANL	ARGEHGNTF	GMNVANHFL	APIQGTNLL	YQDPTIQPTGSY	KPRTSTPVT	KPRTSTPVTEF	RTSTPVTEF	SPITAAARF	LEQKVDKVL	IKRDIIRSAI	ALDQTDIRV	ASDKEQILF	KLIAGVNYI	RVARPLLAA	HPIHQSSPSL	SPSLAKTL	SLAKTDDII	KVDKDAANY	SPFRKSASM	PFRKSASM	ALGVATAAQV	FEVKEGTQQL	GLMEGQIVSV	QPIDISTEL	KIRESATMI	VMNQVIHGV	FSIGHPLNM	VLPNSTLGV	LLNSSTTRV	GRLNVSSL	EEEANKVLL	SELKYEYVL	RENGVVLDQL	SPRGGIEGL	RLDDGTTQL	VTDSNLIY	SDGAHLYL	YSDPNNHEVY	PNNHEVYII
MF965226.1_Mumps_virus_genotype_G_strain_MuVs/Massachusetts.USA/22.16/G_complete_genome	G	IPNARANL	ARGEHGNTF	GMNVANHFL	APIQGTNLL	YQDPTIQPTGSY	KPRTSTPVT	KPRTSTPVTEF	RTSTPVTEF	SPITAAARF	LEQKVDKVL	IKRDIIRSAI	ALDQTDIRV	ASDKEQILF	KLIAGVNYI	RVARPLLAA	HPIHQSSPSL	SPSLAKTL	SLAKTDDII	KVDKDAANY	SPFRKSASM	PFRKSASM	ALGVATAAQV	FEVKEGTQQL	GLMEGQIVSV	QPIDISTEL	KIRESATMI	VMNQVIHGV	FSIGHPLNM	VLPNSTLGV	LLNSSTTRV	GRLNVSSL	EEEANKVLL	SELKYEYVL	RENGVVLDQL	SPRGGIEGL	RLDDGTTQL	VTDSNLIY	SDGAHLYL	YSDPNNHEVY	PNNHEVYII
MF965227.1_Mumps_virus_genotype_G_strain_MuVs/Massachusetts.USA/9.16/1G_complete_genome	G	IPNARANL	ARGEHGNTF	GMNVANHFL	APIQGTNLL	YQDPTIQPTGSY	KPRTSTPVT	KPRTSTPVTEF	RTSTPVTEF	SPITAAARF	LEQKVDKVL	IKRDIIRSAI	ALDQTDIRV	ASDKEQILF	KLIAGVNYI	RVARPLLAA	HPIHQSSPSL	SPSLAKTL	SLAKTDDII	KVDKDAANY	SPFRKSASM	PFRKSASM	ALGVATAAQV	FEVKEGTQQL	GLMEGQIVSV	QPIDISTEL	KIRESATMI	VMNQVIHGV	FSIGHPLNM	VLPNSTLGV	LLNSSTTRV	GRLNVSSL	EEEANKVLL	SELKYEYVL	RENGVVLDQL	SPRGGIEGL	RLDDGTTQL	VTDSNLIY	SDGAHLYL	YSDPNNHEVY	PNNHEVYII
MF965228.1_Mumps_virus_genotype_G_strain_MuVs/Massachusetts.USA/15.16/2G_complete_genome	G	IPNARANL	ARGEHGNTF	GMNVANHFL	APIQGTNLL	YQDPTIQPTGSY	KPRTSTPVT	KPRTSTPVTEF	RTSTPVTEF	SPITAAARF	LEQKVDKVL	IKRDIIRSAI	ALDQTDIRV	ASDKEQILF	KLIAGVNYI	RVARPLLAA	HPIHQSSPSL	SPSLAKTL	SLAKTDDII	KVDKDAANY	SPFRKSASM	PFRKSASM	ALGVATAAQV	FEVKEGTQQL	GLMEGQIVSV	QPIDISTEL	KIRESATMI	VMNQVIHGV	FSIGHPLNM	VLPNSTLGV	LLNSSTTRV	GRLNVSSL	EEEANKVLL	SELKYEYVL	RENGVVLDQL	SPRGGIEGL	RLDDGTTQL	VTDSNLIY	SDGAHLYL	YSDPNNHEVY	PNNHEVYII
MF965229.1_UNVERIFIED:_Mumps_virus_genotype_G_strain_MuVs/Massachusetts.USA/46.16/3G_partial_genome	G	?????ANL	?????????	?????????	?????????	YQDPTIQPTGSY	KPRTSTPVT	KPRTSTPVTEF	RTSTPVTEF	SPITAAARF	?????????	IKRDIIRSAI	VLDQTDIRV	ASDKEQILF	?????????	?????????	HPIHQSSPSL	SPSLAKTL	?????????	?????????	?????????	????????	??????????	??????????	??????????	QPIDISTEL	?????????	?????????	?????????	?????????	?????????	????????	?????????	?????????	??????????	SPRGGIEGL	RLDDGTTQL	????????	????????	??????????	?????????
MF965230.1_Mumps_virus_genotype_G_strain_MuVs/Massachusetts.USA/19.16/9G_complete_genome	G	IPNARANL	ARGEHGNTF	GMNVANHFL	APIQGTNLL	YQDPTIQPTGSY	KPRTSTPVT	KPRTSTPVTEF	RTSTPVTEF	SPITAAARF	LEQKVDKVL	IKRDIIRSAI	ALDQTDIRV	ASDKEQILF	KLIAGVNYI	RVARPLLAA	HPIHQSSPSL	SPSLAKTL	SLAKTDDII	KVDKDAANY	SPFRKSASM	PFRKSASM	ALGVATAAQV	FEVKEGTQQL	GLMEGQIVSV	QPIDISTEL	KIRESATMI	VMNQVIHGV	FSIGHPLNM	VLPNSTLGV	LLNSSTTRV	GRLNVSSL	EEEANKVLL	SELKYEYVL	RENGVVLDQL	SPRGGIEGL	RLDDGTTQL	VTDSNLIY	SDGAHLYL	YSDPNNHEVY	PNNHEVYII
MF965231.1_UNVERIFIED:_Mumps_virus_genotype_G_strain_MuVs/Massachusetts.USA/21.16/2G_partial_genome	G	IPNARANL	?????????	GMNVANHFL	APIQGTNLL	????????????	KPR??????	KPR????????	R????????	?????????	?????????	??????????	ALDQTD???	?????????	?????????	?????????	??????????	????????	?????????	?????????	?????????	????????	??????????	??????????	GLMEG?????	QPIDISTEL	KIRESAT??	??????HGV	FSIGHPLNM	?????????	?????????	????????	?????????	?????????	??????????	?????????	RLDDGTTQL	????????	????HLYL	YSDPNNHEVY	PNNHEVYII
MF965232.1_Mumps_virus_genotype_G_strain_MuVs/Massachusetts.USA/44.16/G_complete_genome	G	IPNARANL	ARGEHGNTF	GMNVANHFL	APIQGTNLL	YQDPTIQPTGSY	KPRTSTPVT	KPRTSTPVTEF	RTSTPVTEF	SPITAAARF	LEQKVDKVL	IKRDIIRSAI	ALDQTDIRV	ASDKEQILF	KLIAGVNYI	RVARPLLAA	HPIHQSSPSL	SPSLAKTL	SLAKTDDII	KVDKDAANY	SPFRKSASM	PFRKSASM	ALGVATAAQV	FEVKEGTQQL	GLMEGQIVSV	QPIDISTEL	KIRESATMI	VMNQVIHGV	FSIGHPLNM	VLPNSTLGV	LLNSSTTRV	GRLNVSSL	EEEANKVLL	SELKYEYVL	RENGVVLDQL	SPRGGIEGL	RLDDGTTQL	VTDSNLIY	SDGAHLYL	YSDPNNHEVY	PNNHEVYII
MF965233.1_Mumps_virus_genotype_G_strain_MuVs/Massachusetts.USA/16.16/15G_complete_genome	G	IPNARANL	ARGEHGNTF	GMNVANHFL	APIQGTNLL	YQDPTIQPTGSY	KPRTSTPVT	KPRTSTPVTEF	RTSTPVTEF	SPITAAARF	LEQKVDKVL	IKRDIIRSAI	ALDQTDIRV	ASDKEQILF	KLIAGVNYI	RVARPLLAA	HPIHQSSPSL	SPSLAKTL	SLAKTDDII	KVDKDAANY	SPFRKSASM	PFRKSASM	ALGVATAAQV	FEVKEGTQQL	GLMEGQIVSV	QPIDISTEL	KIRESATMI	VMNQVIHGV	FSIGHPLNM	VLPNSTLGV	LLNSSTTRV	GRLNVSSL	EEEANKVLL	SELKYEYVL	RENGVVLDQL	SPRGGIEGL	RLDDGTTQL	VTDSNLIY	SDGAHLYL	YSDPNNHEVY	PNNHEVYII
MF965234.1_Mumps_virus_genotype_G_strain_MuVs/Massachusetts.USA/8.16/2G_complete_genome	G	IPNARANL	ARGEHGNTF	GMNVANHFL	APIQGTNLL	YQDPTIQPTGSY	KPRTSTPVT	KPRTSTPVTEF	RTSTPVTEF	SPITAAARF	LEQKVDKVL	IKRDIIRSAI	ALDQTDIRV	ASDKEQILF	KLIAGVNYI	RVARPLLAA	HPIHQSSPSL	SPSLAKTL	SLAKTDDII	KVDKDAANY	SPFRKSASM	PFRKSASM	ALGVATAAQV	FEVKEGTQQL	GLMEGQIVSV	QPIDISTEL	KIRESATMI	VMNQVIHGV	FSIGHPLNM	VLPNSTLGV	LLNSSTTRV	GRLNVSSL	EEEANKVLL	SELKYEYVL	RENGVVLDQL	SPRGGIEGL	RLDDGTTQL	VTDSNLIY	SDGAHLYL	YSDPNNHEVY	PNNHEVYII
MF965235.1_Mumps_virus_genotype_G_strain_MuVs/Massachusetts.USA/8.16/6G_complete_genome	G	IPNARANL	ARGEHGNTF	GMNVANHFL	APIQGTNLL	YQDPTIQPTGSY	KPRTSTPVT	KPRTSTPVTEF	RTSTPVTEF	SPITAAARF	LEQKVDKVL	IKRDIIRSAI	ALDQTDIRV	ASDKEQILF	KLIAGVNYI	RVARPLLAA	HPIHQSSPSL	SPSLAKTL	SLAKTDDII	KVDKDAANY	SPFRKSASM	PFRKSASM	ALGVATAAQV	FEVKEGTQQL	GLMEGQIVSV	QPIDISTEL	KIRESATMI	VMNQVIHGV	FSIGHPLNM	VLPNSTLGV	LLNSSTTRV	GRLNVSSL	EEEANKVLL	SELKYEYVL	RENGVVLDQL	SPRGGIEGL	RLDDGTTQL	VTDSNLIY	SDGAHLYL	YSDPNNHEVY	PNNHEVYII
MF965236.1_Mumps_virus_genotype_G_strain_MuVs/Massachusetts.USA/43.16/G_complete_genome	G	IPNARANL	ARGEHGNTF	GMNVANHFL	APIQGTNLL	YQDPTIQPTGSY	KPRTSTPVT	KPRTSTPVTEF	RTSTPVTEF	SPITAAARF	LEQKVDKVL	IKRDIIRSAI	ALDQTDIRV	ASDKEQILF	KLIAGVNYI	RVARPLLAA	HPIHQSSPSL	SPSLAKTL	SLAKTDDII	KVDKDAANY	SPFRKSASM	PFRKSASM	ALGVATAAQV	FEVKEGTQQL	GLMEGQIVSV	QPIDISTEL	KIRESATMI	VMNQVIHGV	FSIGHPLNM	VLPNSTLGV	LLNSSTTRV	GRLNVSSL	EEEANKVLL	SELKYEYVL	RENGVVLDQL	SPRGGIEGL	RLDDGTTQL	VTDSNLIY	SDGAHLYL	YSDPNNHEVY	PNNHEVYII
MF965237.1_Mumps_virus_genotype_G_strain_MuVs/Massachusetts.USA/22.16/2G_complete_genome	G	IPNARANL	ARGEHGNTF	GMNVANHFL	APIQGTNLL	YQDPTIQPTGSY	KPRTSTPVT	KPRTSTPVTEF	RTSTPVTEF	SPITAAARF	LEQKVDKVL	IKRDIIRSAI	ALDQTDIRV	ASDKEQILF	KLIAGVNYI	RVARPLLAA	HPIHQSSPSL	SPSLAKTL	SLAKTDDII	KVDKDAANY	SPFRKSASM	PFRKSASM	ALGVATAAQV	FEVKEGTQQL	GLMEGQIVSV	QPIDISTEL	KIRESATMI	VMNQVIHGV	FSIGHPLNM	VLPNSTLGV	LLNSSTTRV	GRLNVSSL	EEEANKVLL	SELKYEYVL	RENGVVLDQL	SPRGGIEGL	RLDDGTTQL	VTDSNLIY	SDGAHLYL	YSDPNNHEVY	PNNHEVYII
MF965238.1_Mumps_virus_genotype_G_strain_MuVs/Massachusetts.USA/18.16/2G_complete_genome	G	IPNARANL	ARGEHGNTF	GMNVANHFL	APIQGTNLL	YQDPTIQPTGSY	KPRTSTPVT	KPRTSTPVTEF	RTSTPVTEF	SPITAAARF	LEQKVDKVL	IKRDIIRSAI	ALDQTDIRV	ASDKEQILF	KLIAGVNYI	RVARPLLAA	HPIHQSSPSL	SPSLAKTL	SLAKTDDII	KVDKDAANY	SPFRKSASM	PFRKSASM	ALGVATAAQV	FEVKEGTQQL	GLMEGQIVSV	QPIDISTEL	KIRESATMI	VMNQVIHGV	FSIGHPLNM	VLPNSTLGV	LLNSSTTRV	GRLNVSSL	EEEANKVLL	SELKYEYVL	RENGVVLDQL	SPRGGIEGL	RLDDGTTQL	VTDSNLIY	SDGAHLYL	YSDPNNHEVY	PNNHEVYII
MF965239.1_Mumps_virus_genotype_G_strain_MuVs/Massachusetts.USA/14.16/2G_complete_genome	G	IPNARANL	ARGEHGNTF	GMNVANHFL	APIQGTNLL	YQDPTIQPTGSY	KPRTSTPVT	KPRTSTPVTEF	RTSTPVTEF	SPITAAARF	LEQKVDKVL	IKRDIIRSAI	ALDQTDIRV	ASDKEQILF	KLIAGVNYI	RVARPLLAA	HPIHQSSPSL	SPSLAKTL	SLAKTDDII	KVDKDAANY	SPFRKSASM	PFRKSASM	ALGVATAAQV	FEVKEGTQQL	GLMEGQIVSV	QPIDISTEL	KIRESATMI	VMNQVIHGV	FSIGHPLNM	VLPNSTLGV	LLNSSTTRV	GRLNVSSL	EEEANKVLL	SELKYEYVL	RENGVVLDQL	SPRGGIEGL	RLDDGTTQL	VTDSNLIY	SDGAHLYL	YSDPNNHEVY	PNNHEVYII
MF965240.1_UNVERIFIED:_Mumps_virus_genotype_G_strain_MuVs/Massachusetts.USA/8.16/G_partial_genome	G	???????L	?????????	G????????	?PIQGTNLL	YQDPTIQPTGSY	KPRTSTPVT	KPRTSTPVTEF	RTSTPVTEF	SPITAAARF	?????????	IKR???????	?????????	?????QILF	KLIAGVNYI	R????????	HPIHQSSPSL	SPSLAKTL	SLAKTDDII	KVDKDAANY	?????????	????????	ALGVATAAQV	FEVKEGTQQL	??????????	QPIDISTEL	KIRESATMI	VMNQVIHGV	??IGHPLNM	???NSTLGV	?????????	????????	EEEANKVLL	?ELKY????	RENGVVLDQL	??????EGL	RLDDGTTQL	????????	SDGAHLYL	YSDPNNHEVY	PNNHEVYII
MF965241.1_Mumps_virus_genotype_G_strain_MuVs/Massachusetts.USA/16.16/G_partial_genome	G	IPNARANL	ARGEHGNTF	GMNVANHFL	APIQGTNLL	YQDPTIQPTGSY	KPRTSTPVT	KPRTSTPVTEF	RTSTPVTEF	SPITAAARS	LEQKVDKVL	IKRDIIRSAI	ALDQTDIRV	ASDKEQILF	KLIAGVNYI	RVARPLLAA	HPIHQSSPSL	SPSLAKTL	SLAKTDDII	KVDKDAANY	SPFRKSASM	PFRKSASM	ALGVATAAQV	FEVKEGTQQL	GLMEGQIVSV	QPIDISTEL	KIRESATMI	VMNQVIHGV	FSIGHPLNM	VLPNSTLGV	LLNSSTTRV	GRLNVSSL	EEEANKVLL	SELKYEYVL	RENGVVLDQL	SPRGGIEGL	RLDDGTTQL	VTDSNLIY	SDGAHLYL	YSDPNNHEVY	PNNHEVYII
MF965242.1_Mumps_virus_genotype_G_strain_MuVs/Massachusetts.USA/16.16/4G_complete_genome	G	IPNARANL	ARGEHGNTF	GMNVANHFL	APIQGTNLL	YQDPTIQPTGSY	KPRTSTPVT	KPRTSTPVTEF	RTSTPVTEF	SPITAAARF	LEQKVDKVL	IKRDIIRSAI	ALDQTDIRV	ASDKEQILF	KLIAGVNYI	RVARPLLAA	HPIHQSSPSL	SPSLAKTL	SLAKTDDII	KVDKDAANY	SPFRKSASM	PFRKSASM	ALGVATAAQV	FEVKEGTQQL	GLMEGQIVSV	QPIDISTEL	KIRESATMI	VMNQVIHGV	FSIGHPLNM	VLPNSTLGV	LLNSSTTRV	GRLNVSSL	EEEANKVLL	SELKYEYVL	RENGVVLDQL	SPRGGIEGL	RLDDGTTQL	VTDSNLIY	SDGAHLYL	YSDPNNHEVY	PNNHEVYII
MF965243.1_Mumps_virus_genotype_G_strain_MuVs/Massachusetts.USA/16.16/14G_complete_genome	G	IPNARANL	ARGEHGNTF	GMNVANHFL	APIQGTNLL	YQDPTIQPTGSY	KPRTSTPVT	KPRTSTPVTEF	RTSTPVTEF	SPITAAARF	LEQKVDKVL	IKRDIIRSAI	ALDQTDIRV	ASDKEQILF	KLIAGVNYI	RVARPLLAA	HPIHQSSPSL	SPSLAKTL	SLAKTDDII	KVDKDAANY	SPFRKSASM	PFRKSASM	ALGVATAAQV	FEVKEGTQQL	GLMEGQIVSV	QPIDISTEL	KIRESATMI	VMNQVIHGV	FSIGHPLNM	VLPNSTLGV	LLNSSTTRV	GRLNVSSL	EEEANKVLL	SELKYEYVL	RENGVVLDQL	SPRGGIEGL	RLDDGTTQL	VTDSNLIY	SDGAHLYL	YSDPNNHEVY	PNNHEVYII
MF965244.1_Mumps_virus_genotype_G_strain_MuVs/Massachusetts.USA/10.16/12G_complete_genome	G	IPNARANL	ARGEHGNTF	GMNVANHFL	APIQGTNLL	YQDPTIQPTGSY	KPRTSTPVT	KPRTSTPVTEF	RTSTPVTEF	SPITAAARF	LEQKVDKVL	IKRDIIRSAI	ALDQTDIRV	ASDKEQILF	KLIAGVNYI	RVARPLLAA	HPIHQSSPSL	SPSLAKTL	SLAKTDDII	KVDKDAANY	SPFRKSASM	PFRKSASM	ALGVATAAQV	FEVKEGTQQL	GLMEGQIVSV	QPIDISTEL	KIRESATMI	VMNQVIHGV	FSIGHPLNM	VLPNSTLGV	LLNSSTTRV	GRLNVSSL	EEEANKVLL	SELKYEYVL	RENGVVLDQL	SPRGGIEGL	RLDDGTTQL	VTDSNLIY	SDGAHLYL	YSDPNNHEVY	PNNHEVYII
MF965245.1_Mumps_virus_genotype_G_strain_MuVs/Massachusetts.USA/16.16/8G_partial_genome	G	IPNARANL	ARGEHGNTF	GMNVANHFL	APIQGTNLL	YQDPTIQPTGSY	KPRTSTPVT	KPRTSTPVTEF	RTSTPVTEF	SPITAAARF	LEQKVDKVL	IKRDIIRSAI	ALDQTDIRV	ASDKEQILF	KLIAGVNYI	RVARPLLAA	HPIHQSSPSL	SPSLAKTL	SLAKTDDII	KVDKDAANY	SPFRKSASM	PFRKSASM	ALGVATAAQV	FEVKEGTQQL	GLMEGQIVSV	QPIDISTEL	KIRESATMI	VMNQVIHGV	FSIGHPLNM	VLPNST???	LLNSSTTRV	GRLNVSSL	EEEANKVLL	SELKYEYVL	RENGVVLD??	SPRGGIEGL	RLDDGTTQL	VTDSNLIY	SDGAHLYL	YSDPNNHEVY	PNNHEVYII
MF965246.1_Mumps_virus_genotype_G_strain_MuVs/Massachusetts.USA/17.16/13G_complete_genome	G	IPNARANL	ARGEHGNTF	GMNVANHFL	APIQGTNLL	YQDPTIQPTGSY	KPRTSTPVT	KPRTSTPVTEF	RTSTPVTEF	SPITAAARF	LEQKVDKVL	IKRDIIRSAI	ALDQTDIRV	ASDKEQILF	KLIAGVNYI	RVARPLLAA	HPIHQSSPSL	SPSLAKTL	SLAKTDDII	KVDKDAANY	SPFRKSASM	PFRKSASM	ALGVATAAQV	FEVKEGTQQL	GLMEGQIVSV	QPIDISTEL	KIRESATMI	VMNQVIHGV	FSIGHPLNM	VLPNSTLGV	LLNSSTTRV	GRLNVSSL	EEEANKVLL	SELKYEYVL	RENGVVLDQL	SPRGGIEGL	RLDDGTTQL	VTDSNLIY	SDGAHLYL	YSDPNNHEVY	PNNHEVYII
MF965247.1_Mumps_virus_genotype_G_strain_MuVs/Massachusetts.USA/17.16/4G_complete_genome	G	IPNARANL	ARGEHGNTF	GMNVANHFL	APIQGTNLL	YQDPTIQPTGSY	KPRTSTPVT	KPRTSTPVTEF	RTSTPVTEF	SPITAAARF	LEQKVDKVL	IKRDIIRSAI	ALDQTDIRV	ASDKEQILF	KLIAGVNYI	RVARPLLAA	HPIHQSSPSL	SPSLAKTL	SLAKTDDII	KVDKDAANY	SPFRKSASM	PFRKSASM	ALGVATAAQV	FEVKEGTQQL	GLMEGQIVSV	QPIDISTEL	KIRESATMI	VMNQVIHGV	FSIGHPLNM	VLPNSTLGV	LLNSSTTRV	GRLNVSSL	EEEANKVLL	SELKYEYVL	RENGVVLDQL	SPRGGIEGL	RLDDGTTQL	VTDSNLIY	SDGAHLYL	YSDPNNHEVY	PNNHEVYII
MF965248.1_Mumps_virus_genotype_G_strain_MuVs/Massachusetts.USA/10.16/14G_complete_genome	G	IPNARANL	ARGEHGNTF	GMNVANHFL	APIQGTNLL	YQDPTIQPTGSY	KPRTSTPVT	KPRTSTPVTEF	RTSTPVTEF	SPITAAARF	LEQKVDKVL	IKRDIIRSAI	ALDQTDIRV	ASDKEQILF	KLIAGVNYI	RVARPLLAA	HPIHQSSPSL	SPSLAKTL	SLAKTDDII	KVDKDAANY	SPFRKSASM	PFRKSASM	ALGVATAAQV	FEVKEGTQQL	GLMEGQIVSV	QPIDISTEL	KIRESATMI	VMNQVIHGV	FSIGHPLNM	VLPNSTLGV	LLNSSTTRV	GRLNVSSL	EEEANKVLL	SELKYEYVL	RENGVVLDQL	SPRGGIEGL	RLDDGTTQL	VTDSNLIY	SDGAHLYL	YSDPNNHEVY	PNNHEVYII
MF965249.1_Mumps_virus_genotype_G_strain_MuVs/Massachusetts.USA/18.16/3G_complete_genome	G	IPNARANL	ARGEHGNTF	GMNVANHFL	APIQGTNLL	YQDPTIQPTGSY	KPRTSTPVT	KPRTSTPVTEF	RTSTPVTEF	SPITAAARF	LEQKVDKVL	IKRDIIRSAI	ALDQTDIRV	ASDKEQILF	KLIAGVNYI	RVARPLLAA	HPIHQSSPSL	SPSLAKTL	SLAKTDDII	KVDKDAANY	SPFRKSASM	PFRKSASM	ALGVATAAQV	FEVKEGTQQL	GLMEGQIVSV	QPIDISTEL	KIRESATMI	VMNQVIHGV	FSIGHPLNM	VLPNSTLGV	LLNSSTTRV	GRLNVSSL	EEEANKVLL	SELKYEYVL	RENGVVLDQL	SPRGGIEGL	RLDDGTTQL	VTDSNLIY	SDGAHLYL	YSDPNNHEVY	PNNHEVYII
MF965250.1_Mumps_virus_genotype_G_strain_MuVs/Massachusetts.USA/16.16/3G_complete_genome	G	IPNARANL	ARGEHGNTF	GMNVANHFL	APIQGTNLL	YQDPTIQPTGSY	KPRTSTPVT	KPRTSTPVTEF	RTSTPVTEF	SPITAAARF	LEQKVDKVL	IKRDIIRSAI	ALDQTDIRV	ASDKEQILF	KLIAGVNYI	RVARPLLAA	HPIHQSSPSL	SPSLAKTL	SLAKTDDII	KVDKDAANY	SPFRKSASM	PFRKSASM	ALGVATAAQV	FEVKEGTQQL	GLMEGQIVSV	QPIDISTEL	KIRESATMI	VMNQVIHGV	FSIGHPLNM	VLPNSTLGV	LLNSSTTRV	GRLNVSSL	EEEANKVLL	SELKYEYVL	RENGVVLDQL	SPRGGIEGL	RLDDGTTQL	VTDSNLIY	SDGAHLYL	YSDPNNHEVY	PNNHEVYII
MF965251.1_Mumps_virus_genotype_G_strain_MuVs/Massachusetts.USA/16.16/9G_complete_genome	G	IPNARANL	ARGEHGNTF	GMNVANHFL	APIQGTNLL	YQDPTIQPTGSY	KPRTSTPVT	KPRTSTPVTEF	RTSTPVTEF	SPITAAARF	LEQKVDKVL	IKRDIIRSAI	ALDQTDIRV	ASDKEQILF	KLIAGVNYI	RVARPLLAA	HPIHQSSPSL	SPSLAKTL	SLAKTDDII	KVDKDAANY	SPFRKSASM	PFRKSASM	ALGVATAAQV	FEVKEGTQQL	GLMEGQIVSV	QPIDISTEL	KIRESATMI	VMNQVIHGV	FSIGHPLNM	VLPNSTLGV	LLNSSTTRV	GRLNVSSL	EEEANKVLL	SELKYEYVL	RENGVVLDQL	SPRGGIEGL	RLDDGTTQL	VTDSNLIY	SDGAHLYL	YSDPNNHEVY	PNNHEVYII
MF965252.1_Mumps_virus_genotype_G_strain_MuVs/Massachusetts.USA/19.16/G_complete_genome	G	IPNARANL	ARGEHGNTF	GMNVANHFL	APIQGTNLL	YQDPTIQPTGSY	KPRTSTPVT	KPRTSTPVTEF	RTSTPVTEF	SPITAAARF	LEQKVDKVL	IKRDIIRSAI	ALDQTDIRV	ASDKEQILF	KLIAGVNYI	RVARPLLAA	HPIHQSSPSL	SPSLAKTL	SLAKTDDII	KVDKDAANY	SPFRKSASM	PFRKSASM	ALGVATAAQV	FEVKEGTQQL	GLMEGQIVSV	QPIDISTEL	KIRESATMI	VMNQVIHGV	FSIGHPLNM	VLPNSTLGV	LLNSSTTRV	GRLNVSSL	EEEANKVLL	SELKYEYVL	RENGVVLDQL	SPRGGIEGL	RLDDGTTQL	VTDSNLIY	SDGAHLYL	YSDPNNHEVY	PNNHEVYII
MF965253.1_UNVERIFIED:_Mumps_virus_genotype_G_strain_MuVs/Massachusetts.USA/10.16/5G_partial_genome	G	IPNARANL	AR?E?GNTF	GMNVANHFL	APIQGTNLL	????????????	?????????	???????????	?????????	SPITAAARF	?????????	??????????	?????????	?????????	?????????	?????????	??????????	????????	????TDDII	KVDKDAANY	SPF??????	PF??????	??????????	???????QQL	GLMEGQIVSV	?PIDISTEL	KIRESATMI	VMNQVIH??	FSIGHPLNM	?????????	?????????	GRLNVSSL	EEEANKVLL	SELK?????	RENGVVLDQL	?????????	?????????	VTDSNLIY	????????	YSDPNNHEVY	PNNHEVYII
MF965254.1_Mumps_virus_genotype_G_strain_MuVs/Massachusetts.USA/8.16/3G_complete_genome	G	IPNARANL	ARGEHGNTF	GMNVANHFL	APIQGTNLL	YQDPTIQPTGSY	KPRTSTPVT	KPRTSTPVTEF	RTSTPVTEF	SPITAAARF	LEQKVDKVL	IKRDIIRSAI	ALDQTDIRV	ASDKEQILF	KLIAGVNYI	RVARPLLAA	HPIHQSSPSL	SPSLAKTL	SLAKTDDII	KVDKDAANY	SPFRKSASM	PFRKSASM	ALGVATAAQV	FEVKEGTQQL	GLMEGQIVSV	QPIDISTEL	KIRESATMI	VMNQVIHGV	FSIGHPLNM	VLPNSTLGV	LLNSSTTRV	GRLNVSSL	EEEANKVLL	SELKYEYVL	RENGVVLDQL	SPRGGIEGL	RLDDGTTQL	VTDSNLIY	SDGAHLYL	YSDPNNHEVY	PNNHEVYII
MF965255.1_Mumps_virus_genotype_G_strain_MuVs/Massachusetts.USA/16.16/10G_complete_genome	G	IPNARANL	ARGEHGNTF	GMNVANHFL	APIQGTNLL	YQDPTIQPTGSY	KPRTSTPVT	KPRTSTPVTEF	RTSTPVTEF	SPITAAARF	LEQKVDKVL	IKRDIIRSAI	ALDQTDIRV	ASDKEQILF	KLIAGVNYI	RVARPLLAA	HPIHQSSPSL	SPSLAKTL	SLAKTDDII	KVDKDAANY	SPFRKSASM	PFRKSASM	ALGVATAAQV	FEVKEGTQQL	GLMEGQIVSV	QPIDISTEL	KIRESATMI	VMNQVIHGV	FSIGHPLNM	VLPNSTLGV	LLNSSTTRV	GRLNVSSL	EEEANKVLL	SELKYEYVL	RENGVVLDQL	SPRGGIEGL	RLDDGTTQL	VTDSNLIY	SDGAHLYL	YSDPNNHEVY	PNNHEVYII
MF965256.1_Mumps_virus_genotype_G_strain_MuVs/Massachusetts.USA/12.16/2G_complete_genome	G	IPNARANL	ARGEHGNTF	GMNVANHFL	APIQGTNLL	YQDPTIQPTGSY	KPRTSTPVT	KPRTSTPVTEF	RTSTPVTEF	SPITAAARF	LEQKVDKVL	IKRDIIRSAI	ALDQTDIRV	ASDKEQILF	KLIAGVNYI	RVARPLLAA	HPIHQSSPSL	SPSLAKTL	SLAKTDDII	KVDKDAANY	SPFRKSASM	PFRKSASM	ALGVATAAQV	FEVKEGTQQL	GLMEGQIVSV	QPIDISTEL	KIRESATMI	VMNQVIHGV	FSIGHPLNM	VLPNSTLGV	LLNSSTTRV	GRLNVSSL	EEEANKVLL	SELKYEYVL	RENGVVLDQL	SPRGGIEGL	RLDDGTTQL	VTDSNLIY	SDGAHLYL	YSDPNNHEVY	PNNHEVYII
MF965257.1_Mumps_virus_genotype_G_strain_MuVs/Massachusetts.USA/16.16/2G_complete_genome	G	IPNARANL	ARGEHGNTF	GMNVANHFL	APIQGTNLL	YQDPTIQPTGSY	KPRTSTPVT	KPRTSTPVTEF	RTSTPVTEF	SPITAAARF	LEQKVDKVL	IKRDIIRSAI	ALDQTDIRV	ASDKEQILF	KLIAGVNYI	RVARPLLAA	HPIHQSSPSL	SPSLAKTL	SLAKTDDII	KVDKDAANY	SPFRKSASM	PFRKSASM	ALGVATAAQV	FEVKEGTQQL	GLMEGQIVSV	QPIDISTEL	KIRESATMI	VMNQVIHGV	FSIGHPLNM	VLPNSTLGV	LLNSSTTRV	GRLNVSSL	EEEANKVLL	SELKYEYVL	RENGVVLDQL	SPRGGIEGL	RLDDGTTQL	VTDSNLIY	SDGAHLYL	YSDPNNHEVY	PNNHEVYII
MF965258.1_Mumps_virus_genotype_G_strain_MuVs/Massachusetts.USA/16.16/12G_complete_genome	G	IPNARANL	ARGEHGNTF	GMNVANHFL	APIQGTNLL	YQDPTIQPTGSY	KPRTSTPVT	KPRTSTPVTEF	RTSTPVTEF	SPITAAARF	LEQKVDKVL	IKRDIIRSAI	ALDQTDIRV	ASDKEQILF	KLIAGVNYI	RVARPLLAA	HPIHQSSPSL	SPSLAKTL	SLAKTDDII	KVDKDAANY	SPFRKSASM	PFRKSASM	ALGVATAAQV	FEVKEGTQQL	GLMEGQIVSV	QPIDISTEL	KIRESATMI	VMNQVIHGV	FSIGHPLNM	VLPNSTLGV	LLNSSTTRV	GRLNVSSL	EEEANKVLL	SELKYEYVL	RENGVVLDQL	SPRGGIEGL	RLDDGTTQL	VTDSNLIY	SDGAHLYL	YSDPNNHEVY	PNNHEVYII
MF965259.1_Mumps_virus_genotype_G_strain_MuVs/Massachusetts.USA/16.16/7G_complete_genome	G	IPNARANL	ARGEHGNTF	GMNVANHFL	APIQGTNLL	YQDPTIQPTGSY	KPRTSTPVT	KPRTSTPVTEF	RTSTPVTEF	SPITAAARF	LEQKVDKVL	IKRDIIRSAI	ALDQTDIRV	ASDKEQILF	KLIAGVNYI	RVARPLLAA	HPIHQSSPSL	SPSLAKTL	SLAKTDDII	KVDKDAANY	SPFRKSASM	PFRKSASM	ALGVATAAQV	FEVKEGTQQL	GLMEGQIVSV	QPIDISTEL	KIRESATMI	VMNQVIHGV	FSIGHPLNM	VLPNSTLGV	LLNSSTTRV	GRLNVSSL	EEEANKVLL	SELKYEYVL	RENGVVLDQL	SPRGGIEGL	RLDDGTTQL	VTDSNLIY	SDGAHLYL	YSDPNNHEVY	PNNHEVYII
MF965260.1_Mumps_virus_genotype_G_strain_MuVs/Massachusetts.USA/21.16/G_complete_genome	G	IPNARANL	ARGEHGNTF	GMNVANHFL	APIQGTNLL	YQDPTIQPTGSY	KPRTSTPVT	KPRTSTPVTEF	RTSTPVTEF	SPITAAARF	LEQKVDKVL	IKRDIIRSAI	ALDQTDIRV	ASDKEQILF	KLIAGVNYI	RVARPLLAA	HPIHQSSPSL	SPSLAKTL	SLAKTDDII	KVDKDAANY	SPFRKSASM	PFRKSASM	ALGVATAAQV	FEVKEGTQQL	GLMEGQIVSV	QPIDISTEL	KIRESATMI	VMNQVIHGV	FSIGHPLNM	VLPNSTLGV	LLNSSTTRV	GRLNVSSL	EEEANKVLL	SELKYEYVL	RENGVVLDQL	SPRGGIEGL	RLDDGTTQL	VTDSNLIY	SDGAHLYL	YSDPNNHEVY	PNNHEVYII
MF965261.1_Mumps_virus_genotype_G_strain_MuVs/Massachusetts.USA/19.16/10G_complete_genome	G	IPNARANL	ARGEHGNTF	GMNVANHFL	APIQGTNLL	YQDPTIQPTGSY	KPRTSTPVT	KPRTSTPVTEF	RTSTPVTEF	SPITAAARF	LEQKVDKVL	IKRDIIRSAI	ALDQTDIRV	ASDKEQILF	KLIAGVNYI	RVARPLLAA	HPIHQSSPSL	SPSLAKTL	SLAKTDDII	KVDKDAANY	SPFRKSASM	PFRKSASM	ALGVATAAQV	FEVKEGTQQL	GLMEGQIVSV	QPIDISAEL	KIRESATMI	VMNQVIHGV	FSIGHPLNM	VLPNSTLGV	LLNSSTTRV	GRLNVSSL	EEEANKVLL	SELKYEYVL	RENGVVLDQL	SPRGGIEGL	RLDDGTTQL	VTDSNLIY	SDGAHLYL	YSDPNNHEVY	PNNHEVYII
MF965262.1_Mumps_virus_genotype_G_strain_MuVs/Massachusetts.USA/37.15/G_complete_genome	G	IPNARANL	ARGEHGNTF	GMNVANHFL	APIQGTNLL	YQDPTIQPTGSY	KPRTSTPVT	KPRTSTPVTEF	RTSTPVTEF	SPITAAARF	LEQKVDKVL	IKRDIIRSAI	ALDQTDIRV	ASDKEQILF	KLIAGVNYI	RVARPLLAA	HPIHQSSPSL	SPSLAKTL	SLAKTDDII	KVDKDAANY	SPFRKSASM	PFRKSASM	ALGVATAAQV	FEVKEGTQQL	GLMEGQIVSV	QPIDISTEL	KIRESATMI	VMNQVIHGV	FSIGHPLNM	VLPNSTLGV	LLNSSTTRV	GRLNVSSL	EEEANKVLL	SELKYEYVL	RENGVVLDQL	SPRGGIEGL	RLDDGTTQL	VTDSNLIY	SDGAHLYL	YSDPNNHEVY	PNNHEVYIM
MF965263.1_Mumps_virus_genotype_G_strain_MuVs/Massachusetts.USA/16.16/17G_complete_genome	G	IPNARANL	ARGEHGNTF	GMNVANHFL	APIQGTNLL	YQDPTIQPTGSY	KPRTSTPVT	KPRTSTPVTEF	RTSTPVTEF	SPITAAARF	LEQKVDKVL	IKRDIIRSAI	ALDQTDIRV	ASDKEQILF	KLIAGVNYI	RVARPLLAA	HPIHQSSPSL	SPSLAKTL	SLAKTDDII	KVDKDAANY	SPFRKSASM	PFRKSASM	ALGVATAAQV	FEVKEGTQQL	GLMEGQIVSV	QPIDISTEL	KIRESATMI	VMNQVIHGV	FSIGHPLNM	VLPNSTLGV	LLNSSTTRV	GRLNVSSL	EEEANKVLL	SELKYEYVL	RENGVVLDQL	SPRGGIEGL	RLDDGTTQL	VTDSNLIY	SDGAHLYL	YSDPNNHEVY	PNNHEVYII
MF965264.1_Mumps_virus_genotype_G_strain_MuVs/Massachusetts.USA/10.16/7G_complete_genome	G	IPNARANL	ARGEHGNTF	GMNVANHFL	APIQGTNLL	YQDPTIQPTGSY	KPRTSTPVT	KPRTSTPVTEF	RTSTPVTEF	SPITAAARF	LEQKVDKVL	IKRDIIRSAI	ALDQTDIRV	ASDKEQILF	KLIAGVNYI	RVARPLLAA	HPIHQSSPSL	SPSLAKTL	SLAKTDDII	KVDKDAANY	SPFRKSASM	PFRKSASM	ALGVATAAQV	FEVKEGTQQL	GLMEGQIVSV	QPIDISTEL	KIRESATMI	VMNQVIHGV	FSIGHPLNM	VLPNSTLGV	LLNSSTTRV	GRLNVSSL	EEEANKVLL	SELKYEYVL	RENGVVLDQL	SPRGGIEGL	RLDDGTTQL	VTDSNLIY	SDGAHLYL	YSDPNNHEVY	PNNHEVYII
MF965265.1_Mumps_virus_genotype_G_strain_MuVs/Massachusetts.USA/18.16/G_complete_genome	G	IPNARANL	ARGEHGNTF	GMNVANHFL	APIQGTNLL	YQDPTIQPTGSY	KPRTSTPVT	KPRTSTPVTEF	RTSTPVTEF	SPITAAARF	LEQKVDKVL	IKRDIIRSAI	ALDQTDIRV	ASDKEQILF	KLIAGVNYI	RVARPLLAA	HPIHQSSPSL	SPSLAKTL	SLAKTDDII	KVDKDAANY	SPFRKSASM	PFRKSASM	ALGVATAAQV	FEVKEGTQQL	GLMEGQIVSV	QPIDISTEL	KIRESATMI	VMNQVIHGV	FSIGHPLNM	VLPNSTLGV	LLNSSTTRV	GRLNVSSL	EEEANKVLL	SELKYEYVL	RENGVVLDQL	SPRGGIEGL	RLDDGTTQL	VTDSNLIY	SDGAHLYL	YSDPNNHEVY	PNNHEVYII
MF965266.1_Mumps_virus_genotype_G_strain_MuVs/Massachusetts.USA/10.16/G_complete_genome	G	IPNARANL	ARGEHGNTF	GMNVANHFL	APIQGTNLL	YQDPTIQPTGSY	KPRTSTPVT	KPRTSTPVTEF	RTSTPVTEF	SPITAAARF	LEQKVDKVL	IKRDIIRSAI	ALDQTDIRV	ASDKEQILF	KLIAGVNYI	RVARPLLAA	HPIHQSSPSL	SPSLAKTL	SLAKTDDII	KVDKDAANY	SPFRKSASM	PFRKSASM	ALGVATAAQV	FEVKEGTQQL	GLMEGQIVSV	QPIDISTEL	KIRESATMI	VMNQVIHGV	FSIGHPLNM	VLPNSTLGV	LLNSSTTRV	GRLNVSSL	EEEANKVLL	SELKYEYVL	RENGVVLDQL	SPRGGIEGL	RLDDGTTQL	VTDSNLIY	SDGAHLYL	YSDPNNHEVY	PNNHEVYII
MF965267.1_Mumps_virus_genotype_G_strain_MuVs/Massachusetts.USA/13.16/2G_complete_genome	G	IPNARANL	ARGEHGNTF	GMNVANHFL	APIQGTNLL	YQDPTIQPTGSY	KPRTSTPVT	KPRTSTPVTEF	RTSTPVTEF	SPITAAARF	LEQKVDKVL	IKRDIIRSAI	ALDQTDIRV	ASDKEQILF	KLIAGVNYI	RVARPLLAA	HPIHQSSPSL	SPSLAKTL	SLAKTDDII	KVDKDAANY	SPFRKSASM	PFRKSASM	ALGVATAAQV	FEVKEGTQQL	GLMEGQIVSV	QPIDISTEL	KIRESATMI	VMNQVIHGV	FSIGHPLNM	VLPNSTLGV	LLNSSTTRV	GRLNVSSL	EEEANKVLL	SELKYEYVL	RENGVVLDQL	SPRGGIEGL	RLDDGTTQL	VTDSNLIY	SDGAHLYL	YSDPNNHEVY	PNNHEVYII
MF965268.1_Mumps_virus_genotype_G_strain_MuVs/Massachusetts.USA/8.16/5G_complete_genome	G	IPNARANL	ARGEHGNTF	GMNVANHFL	APIQGTNLL	YQDPTIQPTGSY	KPRTSTPVT	KPRTSTPVTEF	RTSTPVTEF	SPITAAARF	LEQKVDKVL	IKRDIIRSAI	ALDQTDIRV	ASDKEQILF	KLIAGVNYI	RVARPLLAA	HPIHQSSPSL	SPSLAKTL	SLAKTDDII	KVDKDAANY	SPFRKSASM	PFRKSASM	ALGVATAAQV	FEVKEGTQQL	GLMEGQIVSV	QPIDISTEL	KIRESATMI	VMNQVIHGV	FSIGHPLNM	VLPNSTLGV	LLNSSTTRV	GRLNVSSL	EEEANKVLL	SELKYEYVL	RENGVVLDQL	SPRGGIEGL	RLDDGTTQL	VTDSNLIY	SDGAHLYL	YSDPNNHEVY	PNNHEVYII
MF965269.1_Mumps_virus_genotype_G_strain_MuVs/Massachusetts.USA/16.16/19G_complete_genome	G	IPNARANL	ARGEHGNTF	GMNVANHFL	APIQGTNLL	YQDPTIQPTGSY	KPRTSTPVT	KPRTSTPVTEF	RTSTPVTEF	SPITAAARF	LEQKVDKVL	IKRDIIRSAI	ALDQTDIRV	ASDKEQILF	KLIAGVNYI	RVARPLLAA	HPIHQSSPSL	SPSLAKTL	SLAKTDDII	KVDKDAANY	SPFRKSASM	PFRKSASM	ALGVATAAQV	FEVKEGTQQL	GLMEGQIVSV	QPIDISTEL	KIRESATMI	VMNQVIHGV	FSIGHPLNM	VLPNSTLGV	LLNSSTTRV	GRLNVSSL	EEEANKVLL	SELKYEYVL	RENGVVLDQL	SPRGGIEGL	RLDDGTTQL	VTDSNLIY	SDGAHLYL	YSDPNNHEVY	PNNHEVYII
MF965270.1_Mumps_virus_genotype_G_strain_MuVs/Massachusetts.USA/10.16/9G_complete_genome	G	IPNARANL	ARGEHGNTF	GMNVANHFL	APIQGTNLL	YQDPTIQPTGSY	KPRTSTPVT	KPRTSTPVTEF	RTSTPVTEF	SPITAAARF	LEQKVDKVL	IKRDIIRSAI	ALDQTDIRV	ASDKEQILF	KLIAGVNYI	RVARPLLAA	HPIHQSSPSL	SPSLAKTL	SLAKTDDII	KVDKDAANY	SPFRKSASM	PFRKSASM	ALGVATAAQV	FEVKEGTQQL	GLMEGQIVSV	QPIDISTEL	KIRESATMI	VMNQVIHGV	FSIGHPLNM	VLPNSTLGV	LLNSSTTRV	GRLNVSSL	EEEANKVLL	SELKYEYVL	RENGVVLDQL	SPRGGIEGL	RLDDGTTQL	VTDSNLIY	SDGAHLYL	YSDPNNHEVY	PNNHEVYII
MF965271.1_Mumps_virus_genotype_G_strain_MuVs/Massachusetts.USA/45.16/7G_complete_genome	G	IPNARANL	ARGEHGNTF	GMNVANHFL	APIQGTNLL	YQDPTIQPTGSY	KPRTSTPVT	KPRTSTPVTEF	RTSTPVTEF	SPITAAARF	LEQKVDKVL	IKRDIIRSAI	ALDQTDIRV	ASDKEQILF	KLIAGVNYI	RVARPLLAA	HPIHQSSPSL	SPSLAKTL	SLAKTDDII	KVDKDAANY	SPFRKSASM	PFRKSASM	ALGVATAAQV	FEVKEGTQQL	GLMEGQIVSV	QPIDISTEL	KIRESATMI	VMNQVIHGV	FSIGHPLNM	VLPNSTLGV	LLNSSTTRV	GRLNVSSL	EEEANKVLL	SELKYEYVL	RENGVVLDQL	SPRGGIEGL	RLDDGTTQL	VTDSNLIY	SDGAHLYL	YSDPNNHEVY	PNNHEVYII
MF965272.1_Mumps_virus_genotype_G_strain_MuVs/Massachusetts.USA/17.16/12G_complete_genome	G	IPNARANL	ARGEHGNTF	GMNVANHFL	APIQGTNLL	YQDPTIQPTGSY	KPRTSTPVT	KPRTSTPVTEF	RTSTPVTEF	SPITAAARF	LEQKVDKVL	IKRDIIRSAI	ALDQTDIRV	ASDKEQILF	KLIAGVNYI	RVARPLLAA	HPIHQSSPSL	SPSLAKTL	SLAKTDDII	KVDKDAANY	SPFRKSASM	PFRKSASM	ALGVATAAQV	FEVKEGTQQL	GLMEGQIVSV	QPIDISTEL	KIRESATMI	VMNQVIHGV	FSIGHPLNM	VLPNSTLGV	LLNSSTTRV	GRLNVSSL	EEEANKVLL	SELKYEYVL	RENGVVLDQL	SPRGGIEGL	RLDDGTTQL	VTDSNLIY	SDGAHLYL	YSDPNNHEVY	PNNHEVYII
MF965273.1_Mumps_virus_genotype_G_strain_MuVs/Massachusetts.USA/45.16/2G_complete_genome	G	IPNARANL	ARGEHGNTF	GMNVANHFL	APIQGTNLL	YQDPTIQPTGSY	KPRTSTPVT	KPRTSTPVTEF	RTSTPVTEF	SPITAAARF	LEQKVDKVL	IKRDIIRSAI	ALDQTDIRV	ASDKEQILF	KLIAGVNYI	RVARPLLAA	HPIHQSSPSL	SPSLAKTL	SLAKTDDII	KVDKDAANY	SPFRKSASM	PFRKSASM	ALGVATAAQV	FEVKEGTQQL	GLMEGQIVSV	QPIDISTEL	KIRESATMI	VMNQVIHGV	FSIGHPLNM	VLPNSTLGV	LLNSSTTRV	GRLNVSSL	EEEANKVLL	SELKYEYVL	RENGVVLDQL	SPRGGIEGL	RLDDGTTQL	VTDSNLIY	SDGAHLYL	YSDPNNHEVY	PNNHEVYII
MF965274.1_Mumps_virus_genotype_G_strain_MuVs/Massachusetts.USA/13.16/1G_complete_genome	G	IPNARANL	ARGEHGNTF	GMNVANHFL	APIQGTNLL	YQDPTIQPTGSY	KPRTSTPVT	KPRTSTPVTEF	RTSTPVTEF	SPITAAARF	LEQKVDKVL	IKRDIIRSAI	ALDQTDIRV	ASDKEQILF	KLIAGVNYI	RVARPLLAA	HPIHQSSPSL	SPSLAKTL	SLAKTDDII	KVDKDAANY	SPFRKSASM	PFRKSASM	ALGVATAAQV	FEVKEGTQQL	GLMEGQIVSV	QPIDISTEL	KIRESATMI	VMNQVIHGV	FSIGHPLNM	VLPNSTLGV	LLNSSTTRV	GRLNVSSL	EEEANKVLL	SELKYEYVL	RENGVVLDQL	SPRGGIEGL	RLDDGTTQL	VTDSNLIY	SDGAHLYL	YSDPNNHEVY	PNNHEVYII
MF965275.1_Mumps_virus_genotype_G_strain_MuVs/Massachusetts.USA/11.16/5G_partial_genome	G	IPNARANL	ARGEHGNTF	GMNVANHFL	APIQGTNLL	YQD???????SY	KPRTSTPVT	KPRTSTPVTEF	RTSTPVTEF	SPITAAARF	LEQKVDKVL	IKRDIIRSAI	ALDQTDIRV	ASDKEQILF	KLIAGVNYI	RVARPLLAA	HPIHQSSPSL	SPSLAKTL	SLAKTDDII	KVDKDAANY	SPFRKSASM	PFRKSASM	ALGVATAAQV	FEVKEGTQQL	GLMEGQIVSV	QPIDISTEL	KIRESATMI	VMNQVIHGV	FSIGHPLNM	VLPNSTLGV	LLNSSTTRV	GRLNVSSL	EEEANKVLL	???KYEYVL	R????VLDQL	SPRGGIEGL	RLDDGTTQL	VTDSNLIY	????HLYL	YSDPNNHEVY	PNNHEVYII
MF965276.1_Mumps_virus_genotype_G_strain_MuVs/Massachusetts.USA/17.16/10G_complete_genome	G	IPNARANL	ARGEHGNTF	GMNVANHFL	APIQGTNLL	YQDPTIQPTGSY	KPRTSTPVT	KPRTSTPVTEF	RTSTPVTEF	SPITAAARF	LEQKVDKVL	IKRDIIRSAI	ALDQTDIRV	ASDKEQILF	KLIAGVNYI	RVARPLLAA	HPIHQSSPSL	SPSLAKTL	SLAKTDDII	KVDKDAANY	SPFRKSASM	PFRKSASM	ALGVATAAQV	FEVKEGTQQL	GLMEGQIVSV	QPIDISTEL	KIRESATMI	VMNQVIHGV	FSIGHPLNM	VLPNSTLGV	LLNSSTTRV	GRLNVSSL	EEEANKVLL	SELKYEYVL	RENGVVLDQL	SPRGGIEGL	RLDDGTTQL	VTDSNLIY	SDGAHLYL	YSDPNNHEVY	PNNHEVYII
MF965277.1_Mumps_virus_genotype_G_strain_MuVs/Massachusetts.USA/11.16/4G_complete_genome	G	IPNARANL	ARGEHGNTF	GMNVANHFL	APIQGTNLL	YQDPTIQPTGSY	KPRTSTPVT	KPRTSTPVTEF	RTSTPVTEF	SPITAAARF	LEQKVDKVL	IKRDIIRSAI	ALDQTDIRV	ASDKEQILF	KLIAGVNYI	RVARPLLAA	HPIHQSSPSL	SPSLAKTL	SLAKTDDII	KVDKDAANY	SPFRKSASM	PFRKSASM	ALGVATAAQV	FEVKEGTQQL	GLMEGQIVSV	QPIDISTEL	KIRESATMI	VMNQVIHGV	FSIGHPLNM	VLPNSTLGV	LLNSSTTRV	GRLNVSSL	EEEANKVLL	SELKYEYVL	RENGVVLDQL	SPRGGIEGL	RLDDGTTQL	VTDSNLIY	SDGAHLYL	YSDPNNHEVY	PNNHEVYII
MF965278.1_Mumps_virus_genotype_G_strain_MuVs/Massachusetts.USA/12.16/3G_complete_genome	G	IPNARANL	ARGEHGNTF	GMNVANHFL	APIQGTNLL	YQDPTIQPTGSY	KPRTSTPVT	KPRTSTPVTEF	RTSTPVTEF	SPITAAARF	LEQKVDKVL	IKRDIIRSAI	ALDQTDIRV	ASDKEQILF	KLIAGVNYI	RVARPLLAA	HPIHQSSPSL	SPSLAKTL	SLAKTDDII	KVDKDAANY	SPFRKSASM	PFRKSASM	ALGVATAAQV	FEVKEGTQQL	GLMEGQIVSV	QPIDISTEL	KIRESATMI	VMNQVIHGV	FSIGHPLNM	VLPNSTLGV	LLNSSTTRV	GRLNVSSL	EEEANKVLL	SELKYEYVL	RENGVVLDQL	SPRGGIEGL	RLDDGTTQL	VTDSNLIY	SDGAHLYL	YSDPNNHEVY	PNNHEVYII
MF965279.1_Mumps_virus_genotype_G_strain_MuVs/Massachusetts.USA/16.16/6G_isolate_(1)_complete_genome	G	IPNARANL	ARGEHGNTF	GMNVANHFL	APIQGTNLL	YQDPTIQPTGSY	KPRTSTPVT	KPRTSTPVTEF	RTSTPVTEF	SPITAAARF	LEQKVDKVL	IKRDIIRSAI	ALDQTDIRV	ASDKEQILF	KLIAGVNYI	RVARPLLAA	HPIHQSSPSL	SPSLAKTL	SLAKTDDII	KVDKDAANY	SPFRKSASM	PFRKSASM	ALGVATAAQV	FEVKEGTQQL	GLMEGQIVSV	QPIDISTEL	KIRESATMI	VMNQVIHGV	FSIGHPLNM	VLPNSTLGV	LLNSSTTRV	GRLNVSSL	EEEANKVLL	SELKYEYVL	RENGVVLDQL	SPRGGIEGL	RLDDGTTQL	VTDSNLIY	SDGAHLYL	YSDPNNHEVY	PNNHEVYII
MF965280.1_Mumps_virus_genotype_G_strain_MuVs/Massachusetts.USA/17.16/7G_complete_genome	G	IPNARANL	ARGEHGNTF	GMNVANHFL	APIQGTNLL	YQDPTIQPTGSY	KPRTSTPVT	KPRTSTPVTEF	RTSTPVTEF	SPITAAARF	LEQKVDKVL	IKRDIIRSAI	ALDQTDIRV	ASDKEQILF	KLIAGVNYI	RVARPLLAA	HPIHQSSPSL	SPSLAKTL	SLAKTDDII	KVDKDAANY	SPFRKSASM	PFRKSASM	ALGVATAAQV	FEVKEGTQQL	GLMEGQIVSV	QPIDISTEL	KIRESATMI	VMNQVIHGV	FSIGHPLNM	VLPNSTLGV	LLNSSTTRV	GRLNVSSL	EEEANKVLL	SELKYEYVL	RENGVVLDQL	SPRGGIEGL	RLDDGTTQL	VTDSNLIY	SDGAHLYL	YSDPNNHEVY	PNNHEVYII
MF965281.1_Mumps_virus_genotype_G_strain_MuVs/Massachusetts.USA/11.16/6G_complete_genome	G	IPNARANL	ARGEHGNTF	GMNVANHFL	APIQGTNLL	YQDPTIQPTGSY	KPRTSTPVT	KPRTSTPVTEF	RTSTPVTEF	SPITAAARF	LEQKVDKVL	IKRDIIRSAI	ALDQTDIRV	ASDKEQILF	KLIAGVNYI	RVARPLLAA	HPIHQSSPSL	SPSLAKTL	SLAKTDDII	KVDKDAANY	SPFRKSASM	PFRKSASM	ALGVATAAQV	FEVKEGTQQL	GLMEGQIVSV	QPIDISTEL	KIRESATMI	VMNQVIHGV	FSIGHPLNM	VLPNSTLGV	LLNSSTTRV	GRLNVSSL	EEEANKVLL	SELKYEYVL	RENGVVLDQL	SPRGGIEGL	RLDDGTTQL	VTDSNLIY	SDGAHLYL	YSDPNNHEVY	PNNHEVYII
MF965282.1_Mumps_virus_genotype_G_strain_MuVs/Massachusetts.USA/46.16/G_complete_genome	G	IPNARANL	ARGEHGNTF	GMNVANHFL	APIQGTNLL	YQDPTIQPTGSY	KPRTSTPVT	KPRTSTPVTEF	RTSTPVTEF	SPITAAARF	LEQKVDKVL	IKRDIIRSAI	ALDQTDIRV	ASDKEQILF	KLIAGVNYI	RVARPLLAA	HPIHQSSPSL	SPSLAKTL	SLAKTDDII	KVDKDAANY	SPFRKSASM	PFRKSASM	ALGVATAAQV	FEVKEGTQQL	GLMEGQIVSV	QPIDISTEL	KIRESATMI	VMNQVIHGV	FSIGHPLNM	VLPNSTLGV	LLNSSTTRV	GRLNVSSL	EEEANKVLL	SELKYEYVL	RENGVVLDQL	SPRGGIEGL	RLDDGTTQL	VTDSNLIY	SDGAHLYL	YSDPNNHEVY	PNNHEVYII
MF965283.1_Mumps_virus_genotype_G_strain_MuVs/Massachusetts.USA/43.16/2G_complete_genome	G	IPNARANL	ARGEHGNTF	GMNVANHFL	APIQGTNLL	YQDPTIQPTGSY	KPRTSTPVT	KPRTSTPVTEF	RTSTPVTEF	SPITAAARF	LEQKVDKVL	IKRDIIRSAI	ALDQTDIRV	ASDKEQILF	KLIAGVNYI	RVARPLLAA	HPIHQSSPSL	SPSLAKTL	SLAKTDDII	KVDKDAANY	SPFRKSASM	PFRKSASM	ALGVATAAQV	FEVKEGTQQL	GLMEGQIVSV	QPIDISTEL	KIRESATMI	VMNQVIHGV	FSIGHPLNM	VLPNSTLGV	LLNSSTTRV	GRLNVSSL	EEEANKVLL	SELKYEYVL	RENGVVLDQL	SPRGGIEGL	RLDDGTTQL	VTDSNLIY	SDGAHLYL	YSDPNNHEVY	PNNHEVYII
MF965284.1_Mumps_virus_genotype_G_strain_MuVs/Massachusetts.USA/37.16/G_complete_genome	G	IPNARANL	ARGEHGNTF	GMNVANHFL	APIQGTNSL	YQDPTIQPTGSY	KPRTSTPVT	KPRTSTPVTEF	RTSTPVTEF	SPITAAARF	LEQKVDKVL	IKRDIIRSAI	ALDQTDIRV	ASDKEQILF	KLIAGVNYI	RVARPLLAA	HPIHQSSPSL	SPSLAKTL	SLAKTDDII	KVDKDAANY	SPFRKSASM	PFRKSASM	ALGVATAAQV	FEVKEGTQQL	GLMEGQIVSV	QPIDISTEL	KIRESATMI	VMNQVIHGV	FSIGHPLNM	VLPNSTLGV	LLNSSTTRV	GRLNVSSL	EEEANKVLL	SELKYEYVL	RENGVVLDQL	SPRGGIEGL	RLDDGTTQL	VTDSNLIY	SDGAHLYL	YSDPNNHEVY	PNNHEVYII
MF965285.1_Mumps_virus_genotype_G_strain_MuVs/Massachusetts.USA/45.16/G_complete_genome	G	IPNARANL	ARGEHGNTF	GMNVANHFL	APIQGTNLL	YQDPTIQPTGSY	KPRTSTPVT	KPRTSTPVTEF	RTSTPVTEF	SPITAAARF	LEQKVDKVL	IKRDIIRSAI	ALDQTDIRV	ASDKEQILF	KLIAGVNYI	RVARPLLAA	HPIHQSSPSL	SPSLAKTL	SLAKTDDII	KVDKDAANY	SPFRKSASM	PFRKSASM	ALGVATAAQV	FEVKEGTQQL	GLMEGQIVSV	QPIDISTEL	KIRESATMI	VMNQVIHGV	FSIGHPLNM	VLPNSTLGV	LLNSSTTRV	GRLNVSSL	EEEANKVLL	SELKYEYVL	RENGVVLDQL	SPRGGIEGL	RLDDGTTQL	VTDSNLIY	SDGAHLYL	YSDPNNHEVY	PNNHEVYII
MF965286.1_Mumps_virus_genotype_G_strain_MuVs/Massachusetts.USA/9.16/3G_complete_genome	G	IPNARANL	ARGEHGNTF	GMNVANHFL	APIQGTNLL	YQDPTIQPTGSY	KPRTSTPVT	KPRTSTPVTEF	RTSTPVTEF	SPITAAARF	LEQKVDKVL	IKRDIIRSAI	ALDQTDIRV	ASDKEQILF	KLIAGVNYI	RVARPLLAA	HPIHQSSPSL	SPSLAKTL	SLAKTDDII	KVDKDAANY	SPFRKSASM	PFRKSASM	ALGVATAAQV	FEVKEGTQQL	GLMEGQIVSV	QPIDISTEL	KIRESATMI	VMNQVIHGV	FSIGHPLNM	VLPNSTLGV	LLNSSTTRV	GRLNVSSL	EEEANKVLL	SELKYEYVL	RENGVVLDQL	SPRGGIEGL	RLDDGTTQL	VTDSNLIY	SDGAHLYL	YSDPNNHEVY	PNNHEVYII
MF965287.1_Mumps_virus_genotype_G_strain_MuVs/Massachusetts.USA/12.16/G_complete_genome	G	IPNARANL	ARGEHGNTF	GMNVANHFL	APIQGTNLL	YQDPTIQPTGSY	KPRTSTPVT	KPRTSTPVTEF	RTSTPVTEF	SPITAAARF	LEQKVDKVL	IKRDIIRSAI	ALDQTDIRV	ASDKEQILF	KLIAGVNYI	RVARPLLAA	HPIHQSSPSL	SPSLAKTL	SLAKTDDII	KVDKDAANY	SPFRKSASM	PFRKSASM	ALGVATAAQV	FEVKEGTQQL	GLMEGQIVSV	QPIDISTEL	KIRESATMI	VMNQVIHGV	FSIGHPLNM	VLPNSTLGV	LLNSSTTRV	GRLNVSSL	EEEANKVLL	SELKYEYVL	RENGVVLDQL	SPRGGIEGL	RLDDGTTQL	VTDSNLIY	SDGAHLYL	YSDPNNHEVY	PNNHEVYII
MF965288.1_Mumps_virus_genotype_G_strain_MuVs/Massachusetts.USA/16.16/18G_complete_genome	G	IPNARANL	ARGEHGNTF	GMNVANHFL	APIQGTNLL	YQDPTIQPTGSY	KPRTSTPVT	KPRTSTPVTEF	RTSTPVTEF	SPITAAARF	LEQKVDKVL	IKRDIIRSAI	ALDQTDIRV	ASDKEQILF	KLIAGVNYI	RVARPLLAA	HPIHQSSPSL	SPSLAKTL	SLAKTDDII	KVDKDAANY	SPFRKSASM	PFRKSASM	ALGVATAAQV	FEVKEGTQQL	GLMEGQIVSV	QPIDISTEL	KIRESATMI	VMNQVIHGV	FSIGHPLNM	VLPNSTLGV	LLNSSTTRV	GRLNVSSL	EEEANKVLL	SELKYEYVL	RENGVVLDQL	SPRGGIEGL	RLDDGTTQL	VTDSNLIY	SDGAHLYL	YSDPNNHEVY	PNNHEVYII
MF965289.1_Mumps_virus_genotype_G_strain_MuVs/Massachusetts.USA/16.16/6G_isolate_(2-17.16)_complete_genome	G	IPNARANL	ARGEHGNTF	GMNVANHFL	APIQGTNLL	YQDPTIQPTGSY	KPRTSTPVT	KPRTSTPVTEF	RTSTPVTEF	SPITAAARF	LEQKVDKVL	IKRDIIRSAI	ALDQTDIRV	ASDKEQILF	KLIAGVNYI	RVARPLLAA	HPIHQSSPSL	SPSLAKTL	SLAKTDDII	KVDKDAANY	SPFRKSASM	PFRKSASM	ALGVATAAQV	FEVKEGTQQL	GLMEGQIVSV	QPIDISTEL	KIRESATMI	VMNQVIHGV	FSIGHPLNM	VLPNSTLGV	LLNSSTTRV	GRLNVSSL	EEEANKVLL	SELKYEYVL	RENGVVLDQL	SPRGGIEGL	RLDDGTTQL	VTDSNLIY	SDGAHLYL	YSDPNNHEVY	PNNHEVYII
MF965290.1_Mumps_virus_genotype_G_strain_MuVs/Massachusetts.USA/12.16/5G_partial_genome	G	IPNARANL	ARGE?GNT?	GMNVANHFL	APIQGTNLL	YQDPTIQPTGSY	KPRTSTPVT	KPRTSTPVTEF	RTSTPVTEF	SPITAAARF	LEQKVDKVL	IKRDIIRSAI	ALDQTDIRV	ASDKEQILF	KLIAGVNYI	RVARPLLAA	HPIHQSSPSL	SPSLAKTL	SLAKTDDII	KVDKDAANY	SPFRKSASM	PFRKSASM	ALGVATAAQV	FEVKEGTQQL	?LMEGQIVSV	QPIDISTEL	KIRESATMI	VMNQVIHGV	FSIGHPLNM	VLPNSTLGV	LLNSSTTRV	GRLNVSSL	EE???KVLL	SELKYEYVL	RENGVVLDQL	SPRGGIEGL	RLDDGTTQL	VTDSNLIY	SDGAHLYL	YSDPNNHEVY	PNNHEVYII
MF965291.1_Mumps_virus_genotype_G_strain_MuVs/Massachusetts.USA/11.16/3G_complete_genome	G	IPNARANL	ARGEHGNTF	GMNVANHFL	APIQGTNLL	YQDPTIQPTGSY	KPRTSTPVT	KPRTSTPVTEF	RTSTPVTEF	SPITAAARF	LEQKVDKVL	IKRDIIRSAI	ALDQTDIRV	ASDKEQILF	KLIAGVNYI	RVARPLLAA	HPIHQSSPSL	SPSLAKTL	SLAKTDDII	KVDKDAANY	SPFRKSASM	PFRKSASM	ALGVATAAQV	FEVKEGTQQL	GLMEGQIVSV	QPIDISTEL	KIRESATMI	VMNQVIHGV	FSIGHPLNM	VLPNSTLGV	LLNSSTTRV	GRLNVSSL	EEEANKVLL	SELKYEYVL	RENGVVLDQL	SPRGGIEGL	RLDDGTTQL	VTDSNLIY	SDGAHLYL	YSDPNNHEVY	PNNHEVYII
MF965292.1_Mumps_virus_genotype_G_strain_MuVs/Massachusetts.USA/13.16/3G_complete_genome	G	IPNARANL	ARGEHGNTF	GMNVANHFL	APIQGTNLL	YQDPTIQPTGSY	KPRTSTPVT	KPRTSTPVTEF	RTSTPVTEF	SPITAAARF	LEQKVDKVL	IKRDIIRSAI	ALDQTDIRV	ASDKEQILF	KLIAGVNYI	RVARPLLAA	HPIHQSSPSL	SPSLAKTL	SLAKTDDII	KVDKDAANY	SPFRKSASM	PFRKSASM	ALGVATAAQV	FEVKEGTQQL	GLMEGQIVSV	QPIDISTEL	KIRESATMI	VMNQVIHGV	FSIGHPLNM	VLPNSTLGV	LLNSSTTRV	GRLNVSSL	EEEANKVLL	SELKYEYVL	RENGVVLDQL	SPRGGIEGL	RLDDGTTQL	VTDSNLIY	SDGAHLYL	YSDPNNHEVY	PNNHEVYII
MF965293.1_UNVERIFIED:_Mumps_virus_genotype_G_strain_MuVs/Massachusetts.USA/12.16/4G_partial_genome	G	????????	?????????	?????????	?????????	????????????	?????????	???????????	?????????	?????????	?????????	????IIRSAI	ALDQTDIRV	ASDKEQILF	????????I	RVARPLLAA	??????????	????????	?????????	?????????	?????????	????????	ALGVATAAQV	FEVKEGTQQL	?????QIVSV	QPIDISTEL	???????MI	VMNQVIHGV	?????????	VLPNSTLGV	?????????	GRLNVSSL	EEEANKVLL	SELKYEYVL	?????VLDQL	SPRGGIEGL	RLDDGTTQL	VTDSNLIY	????HLYL	YSDPNNHEVY	PNNHEVYII
MF965294.1_Mumps_virus_genotype_G_strain_MuVs/Massachusetts.USA/22.16/3G_complete_genome	G	IPNARANL	ARGEHGNTF	GMNVANHFL	APIQGTNLL	YQDPTIQPTGSY	KPRTSTPVT	KPRTSTPVTEF	RTSTPVTEF	SPITAAARF	LEQKVDKVL	IKRDIIRSAI	ALDQTDIRV	ASDKEQILF	KLIAGVNYI	RVARPLLAA	HPIHQSSPSL	SPSLAKTL	SLAKTDDII	KVDKDAANY	SPFRKSASM	PFRKSASM	ALGVATAAQV	FEVKEGTQQL	GLMEGQIVSV	QPIDISTEL	KIRESATMI	VMNQVIHGV	FSIGHPLNM	VLPNSTLGV	LLNSSTTRV	GRLNVSSL	EEEANKVLL	SELKYEYVL	RENGVVLDQL	SPRGGIEGL	RLDDGTTQL	VTDSNLIY	SDGAHLYL	YSDPNNHEVY	PNNHEVYII
MF965295.1_Mumps_virus_genotype_G_strain_MuVs/Massachusetts.USA/33.16/G_complete_genome	G	IPNARANL	ARGEHGNTF	GMNVANHFL	APIQGTNLL	YQDPTIQPTGSY	KPRTSTPVT	KPRTSTPVTEF	RTSTPVTEF	SPITAAARF	LEQKVDKVL	IKRDIIRSAI	ALDQTDIRV	ASDKEQILF	KLIAGVNYI	RVARPLLAA	HPIHQSSPSL	SPSLAKTL	SLAKTDDII	KVDKDAANY	SPFRKSASM	PFRKSASM	ALGVATAAQV	FEVKEGTQQL	GLMEGQIVSV	QPIDISTEL	KIRESATMI	VMNQVIHGV	FSIGHPLNM	VLPNSTLGV	LLNSSTTRV	GRLNVSSL	EEEANKVLL	SELKYEYVL	RENGVVLDQL	SPRGGIEGL	RLDDGTTQL	VTDSNLIY	SDGAHLYL	YSDPNNHEVY	PNNHEVYII
MF965296.1_Mumps_virus_genotype_G_strain_MuVs/Massachusetts.USA/17.16/3G_complete_genome	G	IPNARANL	ARGEHGNTF	GMNVANHFL	APIQGTNLL	YQDPTIQPTGSY	KPRTSTPVT	KPRTSTPVTEF	RTSTPVTEF	SPITAAARF	LEQKVDKVL	IKRDIIRSAI	ALDQTDIRV	ASDKEQILF	KLIAGVNYI	RVARPLLAA	HPIHQSSPSL	SPSLAKTL	SLAKTDDII	KVDKDAANY	SPFRKSASM	PFRKSASM	ALGVATAAQV	FEVKEGTQQL	GLMEGQIVSV	QPIDISTEL	KIRESATMI	VMNQVIHGV	FSIGHPLNM	VLPNSTLGV	LLNSSTTRV	GRLNVSSL	EEEANKVLL	SELKYEYVL	RENGVVLDQL	SPRGGIEGL	RLDDGTTQL	VTDSNLIY	SDGAHLYL	YSDPNNHEVY	PNNHEVYII
MF965297.1_Mumps_virus_genotype_G_strain_MuVs/Massachusetts.USA/14.16/3G_partial_genome	G	IPNARANL	ARGEHGNTF	GMN??????	?????????	YQDPTIQPTGSY	KPRTSTPVT	KPRTSTPVTEF	RTSTPVTEF	SPITAAARF	LEQKVDKVL	IKRDIIRSAI	?????????	?????????	KLIAGVNYI	RVARPLLAA	??????????	????????	?????????	?????????	?????????	????????	ALGVATAAQV	FEVKEGTQQL	GLMEGQIVSV	QPIDISTEL	KIRESATMI	VMNQVIHGV	FSIGHPLNM	VLPNSTLGV	????STTRV	GRLNVSSL	EEEANKVLL	SELKYEYVL	RENGVVLD?L	SPRGGIEGL	RLDDGTTQL	VTDSNLIY	SDGAHLYL	YSDPNNHEVY	PNNHEVYII
MF965298.1_Mumps_virus_genotype_G_strain_MuVs/Massachusetts.USA/10.16/3G_complete_genome	G	IPNARANL	ARGEHGNTF	GMNVANHFL	APIQGTNLL	YQDPTIQPTGSY	KPRTSTPVT	KPRTSTPVTEF	RTSTPVTEF	SPITAAARF	LEQKVDKVL	IKRDIIRSAI	ALDQTDIRV	ASDKEQILF	KLIAGVNYI	RVARPLLAA	HPIHQSSPSL	SPSLAKTL	SLAKTDDII	KVDKDAANY	SPFRKSASM	PFRKSASM	ALGVATAAQV	FEVKEGTQQL	GLMEGQIVSV	QPIDISTEL	KIRESATMI	VMNQVIHGV	FSIGHPLNM	VLPNSTLGV	LLNSSTTRV	GRLNVSSL	EEEANKVLL	SELKYEYVL	RENGVVLDQL	SPRGGIEGL	RLDDGTTQL	VTDSNLIY	SDGAHLYL	YSDPNNHEVY	PNNHEVYII
MF965299.1_Mumps_virus_genotype_G_strain_MuVs/Massachusetts.USA/30.16/G_complete_genome	G	IPNARANL	ARGEHGNTF	GMNVANHFL	APIQGTNLL	YQDPTIQPTGSY	KPRTSTPVT	KPRTSTPVTEF	RTSTPVTEF	SPITAAARF	LEQKVDKVL	IKRDIIRSAI	ALDQTDIRV	ASDKEQILF	KLIAGVNYI	RVARPLLAA	HPIHQSSPSL	SPSLAKTL	SLAKTDDII	KVDKDAANY	SPFRKSASM	PFRKSASM	ALGVATAAQV	FEVKEGTQQL	GLMEGQIVSV	QPIDISTEL	KIRESATMI	VMNQVIHGV	FSIGHPLNM	VLPNSTLGV	LLNSSTTRV	GRLNVSSL	EEEANKVLL	SELKYEYVL	RENGVVLDQL	SPRGGIEGL	RLDDGTTQL	VTDSNLIY	SDGAHLYL	YSDPNNHEVY	PNNHEVYII
MF965300.1_Mumps_virus_genotype_G_strain_MuVs/Massachusetts.USA/45.16/5G_partial_genome	G	IPNARANL	ARGEHGNTF	GMNVANHFL	APIQGTNLL	YQDPTIQPTGSY	KPRTSTPVT	KPRTSTPVTEF	RTSTPVTEF	SPITAAARF	LEQKVDKVL	IKRDIIRSAI	ALDQTDIRV	ASDKEQILF	KLIAGVNYI	RVARPLLAA	HPIHQSSPSL	SPSLAKTL	SLAKTDDII	KVDK?????	SPFRKS???	PFRKS???	ALGVATAAQV	FEVKEGTQQL	GLMEGQIVSV	QPIDISTEL	KIRESATMI	VMNQVIHGV	FSIGHPLNM	VLPNST???	LLNSSTTRV	GRLNVSSL	EEEANKVLL	SELKYEYVL	RENGVVLDQL	SPRGGIEGL	RLDDGTTQL	VTDSNLIY	SDGAHLYL	YSDPNNHEVY	PNNHEVYII
MF965301.1_Mumps_virus_genotype_G_strain_MuVs/Massachusetts.USA/42.16/G_complete_genome	G	IPNARANL	ARGEHGNTF	GMNVANHFL	APIQGTNLL	YQDPTIQPTGSY	KPRTSTPVT	KPRTSTPVTEF	RTSTPVTEF	SPITAAARF	LEQKVDKVL	IKRDIIRSAI	ALDQTDIRV	ASDKEQILF	KLIAGVNYI	RVARPLLAA	HPIHQSSPSL	SPSLAKTL	SLAKTDDII	KVDKDAANY	SPFRKSASM	PFRKSASM	ALGVATAAQV	FEVKEGTQQL	GLMEGQIVSV	QPIDISTEL	KIRESATMI	VMNQVIHGV	FSIGHPLNM	VLPNSTLGV	LLNSSTTRV	GRLNVSSL	EEEANKVLL	SELKYEYVL	RENGVVLDQL	SPRGGIEGL	RLDDGTTQL	VTDSNLIY	SDGAHLYL	YSDPNNHEVY	PNNHEVYII
MF965302.1_Mumps_virus_genotype_G_strain_MuVs/Massachusetts.USA/9.16/2G_complete_genome	G	IPNARANL	ARGEHGNTF	GMNVANHFL	APIQGTNLL	YQDPTIQPTGSY	KPRTSTPVT	KPRTSTPVTEF	RTSTPVTEF	SPITAAARF	LEQKVDKVL	IKRDIIRSAI	ALDQTDIRV	ASDKEQILF	KLIAGVNYI	RVARPLLAA	HPIHQSSPSL	SPSLAKTL	SLAKTDDII	KVDKDAANY	SPFRKSASM	PFRKSASM	ALGVATAAQV	FEVKEGTQQL	GLMEGQIVSV	QPIDISTEL	KIRESATMI	VMNQVIHGV	FSIGHPLNM	VLPNSTLGV	LLNSSTTRV	GRLNVSSL	EEEANKVLL	SELKYEYVL	RENGVVLDQL	SPRGGIEGL	RLDDGTTQL	VTDSNLIY	SDGAHLYL	YSDPNNHEVY	PNNHEVYII
MF965303.1_Mumps_virus_genotype_G_strain_MuVs/Massachusetts.USA/19.16/3G_complete_genome	G	IPNARANL	ARGEHGNTF	GMNVANHFL	APIQGTNLL	YQDPTIQPTGSY	KPRTSTPVT	KPRTSTPVTEF	RTSTPVTEF	SPITAAARF	LEQKVDKVL	IKRDIIRSAI	ALDQTDIRV	ASDKEQILF	KLIAGVNYI	RVARPLLAA	HPIHQSSPSL	SPSLAKTL	SLAKTDDII	KVDKDAANY	SPFRKSASM	PFRKSASM	ALGVATAAQV	FEVKEGTQQL	GLMEGQIVSV	QPIDISTEL	KIRESATMI	VMNQVIHGV	FSIGHPLNM	VLPNSTLGV	LLNSSTTRV	GRLNVSSL	EEEANKVLL	SELKYEYVL	RENGVVLDQL	SPRGGIEGL	RLDDGTTQL	VTDSNLIY	SDGAHLYL	YSDPNNHEVY	PNNHEVYII
MF965304.1_Mumps_virus_genotype_G_strain_MuVs/Massachusetts.USA/19.16/4G_complete_genome	G	IPNARANL	ARGEHGNTF	GMNVANHFL	APIQGTNLL	YQDPTIQPTGSY	KPRTSTPVT	KPRTSTPVTEF	RTSTPVTEF	SPITAAARF	LEQKVDKVL	IKRDIIRSAI	ALDQTDIRV	ASDKEQILF	KLIAGVNYI	RVARPLLAA	HPIHQSSPSL	SPSLAKTL	SLAKTDDII	KVDKDAANY	SPFRKSASM	PFRKSASM	ALGVATAAQV	FEVKEGTQQL	GLMEGQIVSV	QPIDISTEL	KIRESATMI	VMNQVIHGV	FSIGHPLNM	VLPNSTLGV	LLNSSTTRV	GRLNVSSL	EEEANKVLL	SELKYEYVL	RENGVVLDQL	SPRGGIEGL	RLDDGTTQL	VTDSNLIY	SDGAHLYL	YSDPNNHEVY	PNNHEVYII
MF965305.1_Mumps_virus_genotype_G_strain_MuVs/Massachusetts.USA/14.16/G_complete_genome	G	IPNARANL	ARGEHGNTF	GMNVANHFL	APIQGTNLL	YQDPTIQPTGSY	KPRTSTPVT	KPRTSTPVTEF	RTSTPVTEF	SPITAAARF	LEQKVDKVL	IKRDIIRSAI	ALDQTDIRV	ASDKEQILF	KLIAGVNYI	RVARPLLAA	HPIHQSSPSL	SPSLAKTL	SLAKTDDII	KVDKDAANY	SPFRKSASM	PFRKSASM	ALGVATAAQV	FEVKEGTQQL	GLMEGQIVSV	QPIDISTEL	KIRESATMI	VMNQVIHGV	FSIGHPLNM	VLPNSTLGV	LLNSSTTRV	GRLNVSSL	EEEANKVLL	SELKYEYVL	RENGVVLDQL	SPRGGIEGL	RLDDGTTQL	VTDSNLIY	SDGAHLYL	YSDPNNHEVY	PNNHEVYII
MF965306.1_Mumps_virus_genotype_G_strain_MuVs/Massachusetts.USA/39.16/G_complete_genome	G	IPNARANL	ARGEHGNTF	GMNVANHFL	APIQGTNLL	YQDPTIQPTGSY	KPRTSTPVT	KPRTSTPVTEF	RTSTPVTEF	SPITAAARF	LEQKVDKVL	IKRDIIRSAI	ALDQTDIRV	ASDKEQILF	KLIAGVNYI	RVARPLLAA	HPIHQSSPSL	SPSLAKTL	SLAKTDDII	KVDKDAANY	SPFRKSASM	PFRKSASM	ALGVATAAQV	FEVKEGTQQL	GLMEGQIVSV	QPIDISTEL	KIRESATMI	VMNQVIHGV	FSIGHPLNM	VLPNSTLGV	LLNSSTTRV	GRLNVSSL	EEEANKVLL	SELKYEYVL	RENGVVLDQL	SPRGGIEGL	RLDDGTTQL	VTDSNLIY	SDGAHLYL	YSDPNNHEVY	PNNHEVYII
MF965307.1_UNVERIFIED:_Mumps_virus_genotype_G_strain_MuVs/Massachusetts.USA/47.16/1G_partial_genome	G	IPNARANL	?????????	GMNVANHFL	APIQGTNLL	????TIQPTGSY	?????????	???????????	?????????	?????????	LEQKVDKVL	IKRDIIRSAI	?????????	?????????	?????????	?????????	??????????	????????	?????????	?????????	?????????	????????	ALGVATA?QV	??????????	??????????	?????????	????SATMI	VMNQVIHGV	?????????	?????????	?????????	GRLNVSSL	EEEANKVLL	?????????	RENGVVLDQL	?????????	???DGTTQL	????????	????????	??????????	?????????
MF965308.1_Mumps_virus_genotype_G_strain_MuVs/Massachusetts.USA/46.16/7G_complete_genome	G	IPNARANL	ARGEHGNTF	GMNVANHFL	APIQGTNLL	YQDPTIQPTGSY	KPRTSTPVT	KPRTSTPVTEF	RTSTPVTEF	SPITAAARF	LEQKVDKVL	IKRDIIRSAI	ALDQTDIRV	ASDKEQILF	KLIAGVNYI	RVARPLLAA	HPIHQSSPSL	SPSLAKTL	SLAKTDDII	KVDKDAANY	SPFRKSASM	PFRKSASM	ALGVATAAQV	FEVKEGTQQL	GLMEGQIVSV	QPIDISTEL	KIRESATMI	VMNQVIHGV	FSIGHPLNM	VLPNSTLGV	LLNSSTTRV	GRLNVSSL	EEEANKVLL	SELKYEYVL	RENGVVLDQL	SPRGGIEGL	RLDDGTTQL	VTDSNLIY	SDGAHLYL	YSDPNNHEVY	PNNHEVYII
MF965309.1_Mumps_virus_genotype_G_strain_MuVs/Massachusetts.USA/19.16/2G_complete_genome	G	IPNARANL	ARGEHGNTF	GMNVANHFL	APIQGTNLL	YQDPTIQPTGSY	KPRTSTPVT	KPRTSTPVTEF	RTSTPVTEF	SPITAAARF	LEQKVDKVL	IKRDIIRSAI	ALDQTDIRV	ASDKEQILF	KLIAGVNYI	RVARPLLAA	HPIHQSSPSL	SPSLAKTL	SLAKTDDII	KVDKDAANY	SPFRKSASM	PFRKSASM	ALGVATAAQV	FEVKEGTQQL	GLMEGQIVSV	QPIDISTEL	KIRESATMI	VMNQVIHGV	FSIGHPLNM	VLPNSTLGV	LLNSSTTRV	GRLNVSSL	EEEANKVLL	SELKYEYVL	RENGVVLDQL	SPRGGIEGL	RLDDGTTQL	VTDSNLIY	SDGAHLYL	YSDPNNHEVY	PNNHEVYII
MF965310.1_Mumps_virus_genotype_G_strain_MuVs/Massachusetts.USA/10.16/8G_complete_genome	G	IPNARANL	ARGEHGNTF	GMNVANHFL	APIQGTNLL	YQDPTIQPTGSY	KPRTSTPVT	KPRTSTPVTEF	RTSTPVTEF	SPITAAARF	LEQKVDKVL	IKRDIIRSAI	ALDQTDIRV	ASDKEQILF	KLIAGVNYI	RVARPLLAA	HPIHQSSPSL	SPSLAKTL	SLAKTDDII	KVDKDAANY	SPFRKSASM	PFRKSASM	ALGVATAAQV	FEVKEGTQQL	GLMEGQIVSV	QPIDISTEL	KIRESATMI	VMNQVIHGV	FSIGHPLNM	VLPNSTLGV	LLNSSTTRV	GRLNVSSL	EEEANKVLL	SELKYEYVL	RENGVVLDQL	SPRGGIEGL	RLDDGTTQL	VTDSNLIY	SDGAHLYL	YSDPNNHEVY	PNNHEVYII
MF965311.1_Mumps_virus_genotype_G_strain_MuVs/Massachusetts.USA/19.16/5G_isolate_(2-20.16)_complete_genome	G	IPNARANL	ARGEHGNTF	GMNVANHFL	APIQGTNLL	YQDPTIQPTGSY	KPRTSTPVT	KPRTSTPVTEF	RTSTPVTEF	SPITAAARF	LEQKVDKVL	IKRDIIRSAI	ALDQTDIRV	ASDKEQILF	KLIAGVNYI	RVARPLLAA	HPIHQSSPSL	SPSLAKTL	SLAKTDDII	KVDKDAANY	SPFRKSASM	PFRKSASM	ALGVATAAQV	FEVKEGTQQL	GLMEGQIVSV	QPIDISTEL	KIRKSATMI	VMNQVIHGV	FSIGHPLNM	VLPNSTLGV	LLNSSTTRV	GRLNVSSL	EEEANKVLL	SELKYEYVL	RENGVVLDQL	SPRGGIEGL	RLDDGTTQL	VTDSNLIY	SDGAHLYL	YSDPNNHEVY	PNNHEVYII
MF965312.1_UNVERIFIED:_Mumps_virus_genotype_G_strain_MuVs/Massachusetts.USA/20.16/2G_partial_genome	G	IPNARANL	ARGE?GNTF	GMNVANHFL	APIQGTNLL	YQD?????????	?????????	???????????	?????????	SPITAAARF	?????????	IKRD?IRSAI	ALDQTDIRV	ASDKEQILF	?????????	RVARPLLAA	HPIHQSSPSL	SPSLAKTL	SLAKTDDII	KVDKDAANY	SPFRKSASM	PFRKSASM	ALGVATAAQV	FEVKEGTQQL	????????SV	?????????	KIRESATMI	VMNQVIHGV	?????????	?????????	LLN??????	????????	?????????	SELKYEYVL	RENGVVLDQL	SPRGGIEGL	RLDDGTTQL	VTDSNLIY	SDGAHLYL	YSDPNNHEVY	PNNHEVYII
MF965313.1_Mumps_virus_genotype_G_strain_MuVs/Massachusetts.USA/17.16/G_complete_genome	G	IPNARANL	ARGEHGNTF	GMNVANHFL	APIQGTNLL	YQDPTIQPTGSY	KPRTSTPVT	KPRTSTPVTEF	RTSTPVTEF	SPITAAARF	LEQKVDKVL	IKRDIIRSAI	ALDQTDIRV	ASDKEQILF	KLIAGVNYI	RVARPLLAA	HPIHQSSPSL	SPSLAKTL	SLAKTDDII	KVDKDAANY	SPFRKSASM	PFRKSASM	ALGVATAAQV	FEVKEGTQQL	GLMEGQIVSV	QPIDISTEL	KIRESATMI	VMNQVIHGV	FSIGHPLNM	VLPNSTLGV	LLNSSTTRV	GRLNVSSL	EEEANKVLL	SELKYEYVL	RENGVVLDQL	SPRGGIEGL	RLDDGTTQL	VTDSNLIY	SDGAHLYL	YSDPNNHEVY	PNNHEVYII
MF965314.1_UNVERIFIED:_Mumps_virus_genotype_G_strain_MuVs/Massachusetts.USA/23.16/G_partial_genome	G	IPNARANL	?????????	?????????	?????????	????????????	?????????	???????????	?????????	?????????	?????????	??????????	?????????	?????????	KLIAGVNYI	RVARPLLAA	??IHQSSPSL	SPSLAKTL	?????????	KVDKD????	SPFRKSASM	PFRKSASM	??????????	??????????	??????????	QPIDISTEL	?????????	?????????	?????????	?????????	?????????	????????	?????????	SELKYEYVL	??????????	SPRGGIEGL	RLDDGTTQL	????????	????????	??????????	?????????
MF965315.1_Mumps_virus_genotype_G_strain_MuVs/Massachusetts.USA/19.16/6G_complete_genome	G	IPNARANL	ARGEHGNTF	GMNVANHFL	APIQGTNLL	YQDPTIQPTGSY	KPRTSTPVT	KPRTSTPVTEF	RTSTPVTEF	SPITAAARF	LEQKVDKVL	IKRDIIRSAI	ALDQTDIRV	ASDKEQILF	KLIAGVNYI	RVARPLLAA	HPIHQSSPSL	SPSLAKTL	SLAKTDDII	KVDKDAANY	SPFRKSASM	PFRKSASM	ALGVATAAQV	FEVKEGTQQL	GLMEGQIVSV	QPIDISTEL	KIRESATMI	VMNQVIHGV	FSIGHPLNM	VLPNSTLGV	LLNSSTTRV	GRLNVSSL	EEEANKVLL	SELKYEYVL	RENGVVLDQL	SPRGGIEGL	RLDDGTTQL	VTDSNLIY	SDGAHLYL	YSDPNNHEVY	PNNHEVYII
MF965316.1_Mumps_virus_genotype_G_strain_MuVs/Massachusetts.USA/17.16/2G_complete_genome	G	IPNARANL	ARGEHGNTF	GMNVANHFL	APIQGTNLL	YQDPTIQPTGSY	KPRTSTPVT	KPRTSTPVTEF	RTSTPVTEF	SPITAAARF	LEQKVDKVL	IKRDIIRSAI	ALDQTDIRV	ASDKEQILF	KLIAGVNYI	RVARPLLAA	HPIHQSSPSL	SPSLAKTL	SLAKTDDII	KVDKDAANY	SPFRKSASM	PFRKSASM	ALGVATAAQV	FEVKEGTQQL	GLMEGQIVSV	QPIDISTEL	KIRESATMI	VMNQVIHGV	FSIGHPLNM	VLPNSTLGV	LLNSSTTRV	GRLNVSSL	EEEANKVLL	SELKYEYVL	RENGVVLDQL	SPRGGIEGL	RLDDGTTQL	VTDSNLIY	SDGAHLYL	YSDPNNHEVY	PNNHEVYII
MF965317.1_Mumps_virus_genotype_G_strain_MuVs/Massachusetts.USA/19.16/8G_complete_genome	G	IPNARANL	ARGEHGNTF	GMNVANHFL	APIQGTNLL	YQDPTIQPTGSY	KPRTSTPVT	KPRTSTPVTEF	RTSTPVTEF	SPITAAARF	LEQKVDKVL	IKRDIIRSAI	ALDQTDIRV	ASDKEQILF	KLIAGVNYI	RVARPLLAA	HPIHQSSPSL	SPSLAKTL	SLAKTDDII	KVDKDAANY	SPFRKSASM	PFRKSASM	ALGVATAAQV	FEVKEGTQQL	GLMEGQIVSV	QPIDISTEL	KIRESATMI	VMNQVIHGV	FSIGHPLNM	VLPNSTLGV	LLNSSTTRV	GRLNVSSL	EEEANKVLL	SELKYEYVL	RENGVVLDQL	SPRGGIEGL	RLDDGTTQL	VTDSNLIY	SDGAHLYL	YSDPNNHEVY	PNNHEVYII
MF965318.1_Mumps_virus_genotype_G_strain_MuVs/Massachusetts.USA/10.16/4G_complete_genome	G	IPNARANL	ARGEHGNTF	GMNVANHFL	APIQGTNLL	YQDPTIQPTGSY	KPRTSTPVT	KPRTSTPVTEF	RTSTPVTEF	SPITAAARF	LEQKVDKVL	IKRDIIRSAI	ALDQTDIRV	ASDKEQILF	KLIAGVNYI	RVARPLLAA	HPIHQSSPSL	SPSLAKTL	SLAKTDDII	KVDKDAANY	SPFRKSASM	PFRKSASM	ALGVATAAQV	FEVKEGTQQL	GLMEGQIVSV	QPIDISTEL	KIRESATMI	VMNQVIHGV	FSIGHPLNM	VLPNSTLGV	LLNSSTTRV	GRLNVSSL	EEEANKVLL	SELKYEYVL	RENGVVLDQL	SPRGGIEGL	RLDDGTTQL	VTDSNLIY	SDGAHLYL	YSDPNNHEVY	PNNHEVYII
MG986380.1_Mumps_rubulavirus_strain_MuVs/Texas.USA/27.17G_partial_genome	G	IPNARANL	ARGEHGNTF	GMNVANHFL	APIQGTNLL	YQDPTIQPTGSY	KPRTSTPVT	KPRTSTPVTEF	RTSTPVTEF	SPITAAARF	LEQKVDKVL	IKRDIIRSAI	ALDQTDIRV	ASDKEQILF	KLIAGVNYI	RVARPLLAA	HPIHQSSPSL	SPSLAKTL	SLAKTDDII	KVDKDAANY	SPFRKSASM	PFRKSASM	ALGVATAAQV	FEVKEGTQQL	GLMEGQIVSV	QPIDISTEL	KIRESATMI	VMNQVIHGV	FSIGHPLNM	VLPNSTLGV	LLNSSTTRV	GRLNVSSL	EEEANKVLL	SELKYEYVL	RENGVVLDQL	SPRGGIEGL	RLDDGTTQL	VTDSNLIY	SDGAHLYL	YSDPNNHEVY	PNNHEVYII
MG986381.1_Mumps_rubulavirus_strain_MuVs/NorthDakota.USA/15.17G_partial_genome	G	IPNARANL	ARGEHGNTF	GMNVANHFL	APIQGTNLL	YQDPTIQPTGSY	KPRTSTPVT	KPRTSTPVTEF	RTSTPVTEF	SPITAAARF	LEQKVDKVL	IKRDIIRSAI	ALDQTDIRV	ASDKEQILF	KLIAGVNYI	RVARPLLAA	HPIHQSSPSL	SPSLAKTL	SLAKTDDII	KVDKDAANY	SPFRKSASM	PFRKSASM	ALGVATAAQV	FEVKEGTQQL	GLMEGQIVSV	QPIDISTEL	KIRESATMI	VMNQVIHGV	FSIGHPLNM	VLPNSTLGV	LLNSSTTRV	GRLNVSSL	EEEANKVLL	SELKYEYVL	RENGVVLDQL	SPRGGIEGL	RLDDGTTQL	VTDSNLIY	SDGAHLYL	YSDPNNHEVY	PNNHEVYII
MG986382.1_Mumps_rubulavirus_strain_MuVs/Massachusetts.USA/52.16/G_partial_genome	G	IPNARANL	ARGEHGNTF	GMNVANHFL	APIQGTNLL	YQDPTIQPTGSY	KPRTSTPVT	KPRTSTPVTEF	RTSTPVTEF	SPITAAARF	LEQKVDKVL	IKRDIIRSAI	ALDQTDIRV	ASDKEQILF	KLIAGVNYI	RVARPLLAA	HPIHQSSPSL	SPSLAKTL	SLAKTDDII	KVDKDAANY	SPFRKSASM	PFRKSASM	ALGVATAAQV	FEVKEGTQQL	GLMEGQIVSV	QPIDISTEL	KIRESATMI	VMNQVIHGV	FSIGHPLNM	VLPNSTLGV	LLNSSTTRV	GRLNVSSL	EEEANKVLL	SELKYEYVL	RENGVVLDQL	SPRGGIEGL	RLDDGTTQL	VTDSNLIY	SDGAHLYL	YSDPNNHEVY	PNNHEVYII
MG986383.1_Mumps_rubulavirus_strain_MuVs/Massachusetts.USA/11.17/G_partial_genome	G	IPNARANL	ARGEHGNTF	GMNVANHFL	APIQGTNLL	YQDPTIQPTGSY	KPRTSTPAT	KPRTSTPATEF	RTSTPATEF	SPITAAARF	LEQKVDKVL	IKRDIIRSAI	ALDQTDIRV	ASDKEQILF	KLIAGVNYI	RVARPLLAA	HPIHQSSPSL	SPSLAKTL	SLAKTDDII	KVDKDAANY	SPFRKSASM	PFRKSASM	ALGVATAAQV	FEVKEGTQQL	GLMEGQIVSV	KPIDISTEL	KIRESATMI	VMNQVIHGV	FSIGHPLNM	VLPNSTLGV	LLNSSTTRV	GRLNVSSL	EEEANKVLL	SELKYEYVL	RENGVVLDQL	SPRGGIEGL	RLDDGTTQL	VTDSNLIY	SDGAHLYL	YSDPNNHEVY	PNNHEVYII
MG986384.1_Mumps_rubulavirus_strain_MuVs/Massachusetts.USA/18.17/G_partial_genome	G	IPNARANL	ARGEHGNTF	GMNVANHFL	APIQGTNLL	YQDPTIQPTGSY	KPRTSTPVT	KPRTSTPVTEF	RTSTPVTEF	SPITAAARF	LEQKVDKVL	IKRDIIRSAI	ALDQTDIRV	ASDKEQILF	KLIAGVNYI	RVARPLLAA	HPIHQSSPSL	SPSLAKTL	SLAKTDDII	KVDKDAANY	SPFRKSASM	PFRKSASM	ALGVATAAQV	FEVKEGTQQL	GLMEGQIVSV	QPIDISTEL	KIRESATMI	VMNQVIHGV	FSIGHPLNM	VLPNSTLGV	LLNSSTTRV	GRLNVSSL	EEEANKVLL	SELKYEYVL	RENGVVLDQL	SPRGGIEGL	RLDDGTTQL	VTDSNLIY	SDGAHLYL	YSDPNNHEVY	PNNHEVYII
MG986385.1_Mumps_rubulavirus_strain_MuVs/Kansas.USA/15.17G_partial_genome	G	IPNARANL	ARGEHGNTF	GMNVANHFL	APIQGTNLL	YQDPTIQPTGSY	KPRTSTPVT	KPRTSTPVTEF	RTSTPVTEF	SPITAAARF	LEQKVDKVL	IKRDIIRSAI	ALDQTDIRV	ASDKEQILF	KLIAGVNYI	RVARPLLAA	HPIHQSSPSL	SPSLAKTL	SLAKTDDII	KVDKDAANY	SPFRKSASM	PFRKSASM	ALGVATAAQV	FEVKEGTQQL	GLMEGQIVSV	QPIDISTEL	KIRESATMI	VMNQVIHGV	FSIGHPLNM	VLPNSTLGV	LLNSSTTRV	GRLNVSSL	EEEANKVLL	SELKYEYVL	RENGVVLDQL	SPRGGIEGL	RLDDGTTQL	VTDSNLIY	SDGAHLYL	YSDPNNHEVY	PNNHEVYII
MG986386.1_Mumps_rubulavirus_strain_MuVs/Massachusetts.USA/19.17/G_partial_genome	G	IPNARANL	ARGEHGNTF	GMNVANHFL	APIQGTNLL	YQDPTIQPTGSY	KPRTSTPVT	KPRTSTPVTEF	RTSTPVTEF	SPITAAARF	LEQKVDKVL	IKRDIIRSAI	ALDQTDIRV	ASDKEQILF	KLIAGVNYI	RVARPLLAA	HPIHQSSPSL	SPSLAKTL	SLAKTDDII	KVDKDAANY	SPFRKSASM	PFRKSASM	ALGVATAAQV	FEVKEGTQQL	GLMEGQIVSV	QPIDISTEL	KIRESATMI	VMNQVIHGV	FSIGHPLNM	VLPNSTLGV	LLNSSTTRV	GRLNVSSL	EEEANKVLL	SELKYEYVL	RENGVVLDQL	SPRGGIEGL	RLDDGTTQL	VTDSNLIY	SDGAHLYL	YSDPNNHEVY	PNNHEVYII
MG986387.1_Mumps_rubulavirus_strain_MuVs/Indiana.USA/5.14G_partial_genome	G	IPNARANL	ARGEHGNTF	GMNVANHFL	VPIQGTNLL	YQDPTIQPTGSY	KPRTSTPVT	KPRTSTPVTEF	RTSTPVTEF	SPITAAARF	LEQKVDKVL	IKRDIIRSAI	ALDQTDIRV	ASDKEQILF	KLIAGVNYI	RVARPLLAA	HPIHQSSPSL	SPSLAKTL	SLAKTDDII	KVDKDAANY	SPFRKSASM	PFRKSASM	ALGVATAAQV	FEVKEGTQQL	GLMEGQIVSV	QPIDISTEL	KIRESATMI	VMNQVIHGV	FSIGHPLNM	VLPNSTLGV	LLNSSTTRV	GRLNVSSL	EEEANKVLL	SELKYEYVL	RENGVVLDQL	SPRGGIEGL	RLDDGTTQL	VTDSNLIY	SDGAHLYL	YSDPNNHEVY	PNNHEVYII
MG986388.1_Mumps_rubulavirus_strain_MuVs/Massachusetts.USA/8.17/G_partial_genome	G	IPNARANL	ARGEHGNTF	GMNVANHFL	APIQGTNLL	YQDPTIQPTGSY	KPRTSTPVT	KPRTSTPVTEF	RTSTPVTEF	SPITAAARF	LEQKVDKVL	IKRDIIRSAI	ALDQTDIRV	ASDKEQILF	KLIAGVNYI	RVARPLLAA	HPIHQSSPSL	SPSLAKTL	SLAKTDDII	KVDKDAANY	SPFRKSASM	PFRKSASM	ALGVATAAQV	FEVKEGTQQL	GLMEGQIVSV	QPIDISTEL	KIRESATMI	VMNQVIHGV	FSIGHPLNM	VLPNSTLGV	LLNSSTTRV	GRLNVSSL	EEEANKVLL	SELKYEYVL	RENGVVLDQL	SPRGGIEGL	RLDDGTTQL	VTDSNLIY	SDGAHLYL	YSDPNNHEVY	PNNHEVYII
MG986389.1_Mumps_rubulavirus_strain_MuVs/Massachusetts.USA/22.17/9G_partial_genome	G	IPNARANL	ARGEHGNTF	GMNVANHFL	APIQGTNLL	YQDTTIQPTGSY	KPRTSTPVT	KPRTSTPVTEF	RTSTPVTEF	SPITAAARF	LEQKVDKVL	IKRDIIRSAI	ALDQTDIRV	ASDKEQILF	KLIAGVNYI	RVARPLLAA	HPIHQSSPSL	SPSLAKTL	SLAKTDDII	KVDKDAANY	SPFRKSASM	PFRKSASM	ALGVATAAQV	FEVKEGTQQL	GLMEGQIVSV	QPIDISTEL	KIRESATMI	VMNQVIHGV	FSIGHPLNM	VLPNSTLGV	LLN??????	GRLNVSSL	EEEANKVLL	SELKYEYVL	RENGVVLDQL	SPRGGIEGL	RLDDGTTQL	VTDSNLIY	SDGAHLYL	YSDPNNHEVY	PNNHEVYII
MG986390.1_Mumps_rubulavirus_strain_MuVs/Ohio.USA/16.14/2G_partial_genome	G	IPNARANL	ARGEHGNTF	GMNVANHFL	VPIQGTNLL	YQDPTIQPTGSY	KPRTSTPVT	KPRTSTPVTEF	RTSTPVTEF	SPITAAARF	LEQKVDKVL	IKRDIIRSAI	ALDQTDIRV	ASDKEQILF	KLIAGVNYI	RVARPLLAA	HPIHQSSPSL	SPSLAKTL	SLAKTDDII	KVDKDAANY	SPFRKSASM	PFRKSASM	ALGVATAAQV	FEVKEGTQQL	GLMEGQIVSV	QPIDISTEL	KIRESATMI	VMNQVIHGV	FSIGHPLNM	VLPNSTLGV	LLNSSTTRV	GRLNVSSL	EEEANKVLL	SELKYEYVL	RENGVVLDQL	SPRGGIEGL	RLDDGTTQL	VTDSNLIY	SDGAHLYL	YSDPNNHEVY	PNNHEVYII
MG986391.1_Mumps_rubulavirus_strain_MuVs/Texas.USA/15.17G_partial_genome	G	IPNARANL	ARGEHGNTF	GMNVANHFL	APIQGTNLL	YQDPTIQPTGSY	KPRTSTPVT	KPRTSTPVTEF	RTSTPVTEF	SPITAAARF	LEQKVDKVL	IKRDIIRSAI	ALDQTDIRV	ASDKEQILF	KLIAGVNYI	RVARPLLAA	HPIHQSSPSL	SPSLAKTL	SLAKTDDII	KVDKDAANY	SPFRKSASM	PFRKSASM	ALGVATAAQV	FEVKEGTQQL	GLMEGQIVSV	QPIDISTEL	KIRESATMI	VMNQVIHGV	FSIGHPLNM	VLPNSTLGV	LLNSSTTRV	GRLNVSSL	EEEANKVLL	SELKYEYVL	RENGVVLDQL	SPRGGIEGL	RLDDGTTQL	VTDSNLIY	SDGAHLYL	YSDPNNHEVY	PNNHEVYII
MG986392.1_Mumps_rubulavirus_strain_MuVs/Massachusetts.USA/22.17/8G_partial_genome	G	IPNARANL	ARGEHGNTF	GMNVANHFL	APIQGTNLL	YQDPTIQPTGSY	KPRTSTPVT	KPRTSTPVTEF	RTSTPVTEF	SPITAAARF	LEQKVDKVL	IKRDIIRSAI	ALDQTDIRV	ASDKEQILF	KLIAGVNYI	RVARPLLAA	HPIHQSSPSL	SPSLAKTL	SLAKTDDII	KVDKDAANY	SPFRKSASM	PFRKSASM	ALGVATAAQV	FEVKEGTQQL	GLMEGQIVSV	QPIDISTEL	KIRESATMI	VMNQVIHGV	FSIGHPLNM	VLPNSTLGV	LLNSSTTRV	GRLNVSSL	EEEANKVLL	SELKYEYVL	RENGVVLDQL	SPRGGIEGL	RLDDGTTQL	VTDSNLIY	SDGAHLYL	YSDPNNHEVY	PNNHEVYII
MG986393.1_Mumps_rubulavirus_strain_MuVs/Massachusetts.USA/13.17/2G_partial_genome	G	IPNARANL	ARGEHGNTF	GMNVANHFL	APIQGTNLL	YQDPTIQPTGSY	KPRTSTPVT	KPRTSTPVTEF	RTSTPVTEF	SPITAAARF	LEQKVDKVL	IKRDIIRSAI	ALDQTDIRV	ASDKEQILF	KLIAGVNYI	RVARPLLAA	HPIHQSSPSL	SPSLAKTL	SLAKTDDII	KVDKDAANY	SPFRKSASM	PFRKSASM	ALGVATAAQV	FEVKEGTQQL	GLMEGQIVSV	QPIDISTEL	KIRESATMI	VMNQVIHGV	FSIGHPLNM	VLPNSTLGV	LLNSSTTRV	GRLNVSSL	EEEANKVLL	SELKYEYVL	RENGVVLDQL	SPRGGIEGL	RLDDGTTQL	VTDSNLIY	SDGAHLYL	YSDPNNHEVY	PNNHEVYII
MG986394.1_Mumps_rubulavirus_strain_MuVs/Louisiana.USA/29.17G_partial_genome	G	IPNARANL	ARGEHGNTF	GMNVANHFL	APIQGTNLL	YQDPTIQPTGSY	KPRTSTPVT	KPRTSTPVTEF	RTSTPVTEF	SPITAAARF	LEQKVDKVL	IKRDIIRSAI	ALDQTDIRV	ASDKEQILF	KLIAGVNYI	RVARPLLAA	HPIHQSSPSL	SPSLAKTL	SLAKTDDII	KVDKDAANY	SPFRKSASM	PFRKSASM	ALGVATAAQV	FEVKEGTQQL	GLMEGQIVSV	QPIDISTEL	KIRESATMI	VMNQVIHGV	FSIGHPLNM	VLPNSTLGV	LLNSSTTRV	GRLNVSSL	EEEANKVLL	SELKYEYVL	RENGVVLDQL	SPRGGIEGL	RLDDGTTQL	VTDSNLIY	SDGAHLYL	YSDPNNHEVY	PNNHEVYII
MG986395.1_Mumps_rubulavirus_strain_MuVs/NewYork.USA/8.14/G_partial_genome	G	IPNARANL	ARGEHGNTF	GMNVANHFL	VPIQGTNLL	YQDPTIQPTGSY	KPRTSTPVT	KPRTSTPVTEF	RTSTPVTEF	SPITAAARF	LEQKVDKVL	IKRDIIRSAI	ALDQTDIRV	ASDKEQILF	KLIAGVNYI	RVARPLLAA	HPIHQSSPSL	SPSLAKTL	SLAKTDDII	KVDKDAANY	SPFRKSASM	PFRKSASM	ALGVATAAQV	FEVKEGTQQL	GLMEGQIVSV	QPIDISTEL	KIRESATMI	VMNQVIHGV	FSIGHPLNM	VLPNSTLGV	LLNSSTTRV	GRLNVSSL	EEEANKVLL	SELKYEYVL	RENGVVLDQL	SPRGGIEGL	RLDDGTTQL	VTDSNLIY	SDGAHLYL	YSDPNNHEVY	PNNHEVYII
MG986396.1_Mumps_rubulavirus_strain_MuVs/Massachusetts.USA/13.17/G_partial_genome	G	IPNARANL	ARGEHGNTF	GMNVANHFL	APIQGTNLL	YQDPTIQPTGSY	KPRTSTPAT	KPRTSTPATEF	RTSTPATEF	SPITAAARF	LEQKVDKVL	IKRDIIRSAI	ALDQTDIRV	ASDKEQILF	KLIAGVNYI	RVARPLLAA	HPIHQSSPSL	SPSLAKTL	SLAKTDDII	KVDKDAANY	SPFRKSASM	PFRKSASM	ALGVATAAQV	FEVKEGTQQL	GLMEGQIVSV	KPIDISTEL	KIRESATMI	VMNQVIHGV	FSIGHPLNM	VLPNSTLGV	LLNSSTTRV	GRLNVSSL	EEEANKVLL	SELKYEYVL	RENGVVLDQL	SPRGGIEGL	RLDDGTTQL	VTDSNLIY	SDGAHLYL	YSDPNNHEVY	PNNHEVYII
MG986397.1_Mumps_rubulavirus_strain_MuVs/Massachusetts.USA/14.17/2G_partial_genome	G	IPNARANL	ARGEHGNTF	GMNVANHFL	APIQGTNLL	YQDPTIQPTGSY	KPRTSTPVT	KPRTSTPVTEF	RTSTPVTEF	SPITAAARF	LEQKVDKVL	IKRDIIRSAI	ALDQTDIRV	ASDKEQILF	KLIAGVNYI	RVARPLLAA	HPIHQSSPSL	SPSLAKTL	SLAKTDDII	KVDKDAANY	SPFRKSASM	PFRKSASM	ALGVATAAQV	FEVKEGTQQL	GLMEGQIVSV	QPIDISTEL	KIRESATMI	VMNQVIHGV	FSIGHPLNM	VLPNSTLGV	LLNSSTTRV	GRLNVSSL	EEEANKVLL	SELKYEYVL	RENGVVLDQL	SPRGGIEGL	RLDDGTTQL	VTDSNLIY	SDGAHLYL	YSDPNNHEVY	PNNHEVYII
MG986398.1_Mumps_rubulavirus_strain_MuVs/NewYork/10.14/2G_partial_genome	G	IPNARANL	ARGEHGNTF	GMNVANHFL	APIQGTNLL	YQDPTIQPTGSY	KPRTSTPVT	KPRTSTPVTEF	RTSTPVTEF	SPITAAARF	LEQKVDKVL	IKRDIIRSAI	ALDQTDIRV	ASDKEQILF	KLIAGVNYI	RVARPLLAA	HPIHQSSPSL	SPSLAKTL	SLAKTDDII	KVDKDAANY	SPFRKSASM	PFRKSASM	ALGVATAAQV	FEVKEGTQQL	GLMEGQIVSV	QPIDISTEL	KIRESATMI	VMNQVIHGV	FSIGHPLNM	VLPNSTLGV	LLNSSTTRV	GRLNVSSL	EEEANKVLL	SELKYEYVL	RENGVVLDQL	SPRGGIEGL	RLDDGTTQL	VTDSNLIY	SDGAHLYL	YSDPNNHEVY	PNNHEVYII
MG986399.1_Mumps_rubulavirus_strain_MuVs/Massachusetts.USA/22.17/4G_partial_genome	G	IPNARANL	ARGEHGNTF	GMNVANHFL	APIQGTNLL	YQDPTIQPTGSY	KPRTSTPVT	KPRTSTPVTEF	RTSTPVTEF	SPITAAARF	LEQKVDKVL	IKRDIIRSAI	ALDQTDIRV	ASDKEQILF	KLIAGVNYI	RVARPLLAA	HPIHQSSPSL	SPSLAKTL	SLAKTDDII	KVDKDAANY	SPFRKSASM	PFRKSASM	ALGVATAAQV	FEVKEGTQQL	GLMEGQIVSV	QPIDISTEL	KIRESATMI	VMNQVIHGV	FSIGHPLNM	VLPNSTLGV	LLNSSTTRV	GRLNVSSL	EEEANKVLL	SELKYEYVL	RENGVVLDQL	SPRGGIEGL	RLDDGTTQL	VTDSNLIY	SDGAHLYL	YSDPNNHEVY	PNNHEVYII
MG986400.1_Mumps_rubulavirus_strain_MuVs/Massachusetts.USA/22.17/G_partial_genome	G	IPNARANL	ARGEHGNTF	GMNVANHFL	APIQGTNLL	YQDPTIQPTGSY	KPRTSTPVT	KPRTSTPVTEF	RTSTPVTEF	SPITAAARF	LEQKVDKVL	IKRDIIRSAI	ALDQTDIRV	ASDKEQILF	KLIAGVNYI	RVARPLLAA	HPIHQSSPSL	SPSLAKTL	SLAKTDDII	KVDKDAANY	SPFRKSASM	PFRKSASM	ALGVATAAQV	FEVKEGTQQL	GLMEGQIVSV	QPIDISTEL	KIRESATMI	VMNQVIHGV	FSIGHPLNM	VLPNSTLGV	LLNSSTTRV	GRLNVSSL	EEEANKVLL	SELKYEYVL	RENGVVLDQL	SPRGGIEGL	RLDDGTTQL	VTDSNLIY	SDGAHLYL	YSDPNNHEVY	PNNHEVYII
MG986401.1_Mumps_rubulavirus_strain_MuVs/Massachusetts.USA/25.17/5G_partial_genome	G	IPNARANL	ARGEHGNTF	GMNVANHFL	APIQGTNLL	YQDTTIQPTGSY	KPRTSTPVT	KPRTSTPVTEF	RTSTPVTEF	SPITAAARF	LEQKVDKVL	IKRDIIRSAI	ALDQTDIRV	ASDKEQILF	KLIAGVNYI	RVARPLLAA	HPIHQSSPSL	SPSLAKTL	SLAKTDDII	KVDKDAANY	SPFRKSASM	PFRKSASM	ALGVATAAQV	FEVKEGTQQL	GLMEGQIVSV	QPIDISTEL	KIRESATMI	VMNQVIHGV	FSIGHPLNM	VLPNSTLGV	LLNSSTTRV	GRLNVSSL	EEEANKVLL	SELKYEYVL	RENGVVLDQL	SPRGGIEGL	RLDDGTTQL	VTDSNLIY	SDGAHLYL	YSDPNNHEVY	PNNHEVYII
MG986402.1_Mumps_rubulavirus_strain_MuVs/Massachusetts.USA/22.17/3G_partial_genome	G	IPNARANL	ARGEHGNTF	?????????	?????????	YQDPTIQPTGSY	?????????	???????????	?????????	SPITAAARF	LEQKVDKVL	IKRDIIRSAI	ALDQTDIRV	ASDKEQILF	KLIAGVNYI	RVARPLLAA	HPIHQSSPSL	SPSLAKTL	?????????	?????????	?????????	????????	ALGVATAAQV	FEVKEGTQQL	GLMEGQIVSV	QPIDISTEL	KIRESATMI	VMNQVIHGV	FSIGHP?NM	VLPNSTLGV	?????????	GRLNVSSL	EEEANKVLL	?????????	RENGVVLDQL	SPRGGIEGL	RLDDGTTQL	VT??????	????????	YSDPNNHEVY	PNNHEVYII
MG986403.1_Mumps_rubulavirus_strain_MuVs/Kansas.USA/9.17/2G_partial_genome	G	IPNARANL	ARGEHGNTF	GMNVANHFL	APIQGTNLL	YQDPTIQPTGSY	KPRTSTPVT	KPRTSTPVTEF	RTSTPVTEF	SPITAAARF	LEQKVDKVL	IKRDIIRSAI	ALDQTDIRV	ASDKEQILF	KLIAGVNYI	RVARPLLAA	HPIHQSSPSL	SPSLAKTL	SLAKTDDII	KVDKDAANY	SPFRKSASM	PFRKSASM	ALGVATAAQV	FEVKEGTQQL	GLMEGQIVSV	QPIDISTEL	KIRESATMI	VMNQVIHGV	FSIGHPLNM	VLPNSTLGV	LLNSSTTRV	GRLNVSSL	EEEANKVLL	SELKYEYVL	RENGVVLDQL	SPRGGIEGL	RLDDGTTQL	VTDSNLIY	SDGAHLYL	YSDPNNHEVY	PNNHEVYII
MG986404.1_Mumps_rubulavirus_strain_MuVs/Massachusetts.USA/25.17/6G_partial_genome	G	IPNARANL	ARGEHGNTF	GMNVANHFL	APIQGTNLL	YQDTTIQPTGSY	KPRTSTPVT	KPRTSTPVTEF	RTSTPVTEF	SPITAAARF	LEQKVDKVL	IKRDIIRSAI	ALDQTDIRV	ASDKEQILF	KLIAGVNYI	RVARPLLAA	HPIHQSSPSL	SPSLAKTL	SLAKTDDII	KVDKDAANY	SPFRKSASM	PFRKSASM	ALGVATAAQV	FEVKEGTQQL	GLMEGQIVSV	QPIDISTEL	KIRESATMI	VMNQVIHGV	FSIGHPLNM	VLPNSTLGV	LLNSSTTRV	GRLNVSSL	EEEANKVLL	SELKYEYVL	RENGVVLDQL	SPRGGIEGL	RLDDGTTQL	VTDSNLIY	SDGAHLYL	YSDPNNHEVY	PNNHEVYII
MG986405.1_Mumps_rubulavirus_strain_MuVs/Massachusetts.USA/22.17/7G_partial_genome	G	IPNARANL	ARGEHGNTF	GMNVANHFL	APIQGTNLL	YQDPTIQPTGSY	KPRTSTPVT	KPRTSTPVTEF	RTSTPVTEF	SPITAAARF	LEQKVDKVL	IKRDIIRSAI	ALDQTDIRV	ASDKEQILF	KLIAGVNYI	RVARPLLAA	HPIHQSSPSL	SPSLAKTL	SLAKTDDII	KVDKDAANY	SPFRKSASM	PFRKSASM	ALGVATAAQV	FEVKEGTQQL	GLMEGQIVSV	QPIDISTEL	KIRESATMI	VMNQVIHGV	FSIGHPLNM	VLPNSTLGV	LLNSSTTRV	GRLNVSSL	EEEANKVLL	SELKYEYVL	RENGVVLDQL	SPRGGIEGL	RLDDGTTQL	VTDSNLIY	SDGAHLYL	YSDPNNHEVY	PNNHEVYII
MG986406.1_Mumps_rubulavirus_strain_MuVs/Indiana.USA/48.16/G_partial_genome	G	IPNARANL	ARGEHGNTF	GMNVANHFL	APIQGTNLL	YQDPTIQPTGSY	KPRTSTPVT	KPRTSTPVTEF	RTSTPVTEF	SPITAAARF	LEQKVDKVL	IKRDIIRSAI	ALDQTDIRV	ASDKEQILF	KLIAGVNYI	RVARPLLAA	HPIHQSSPSL	SPSLAKTL	SLAKTDDII	KVDKDAANY	SPFRKSASM	PFRKSASM	ALGVATAAQV	FEVKEGTQQL	GLMEGQIVSV	QPIDISTEL	KIRESATMI	VMNQVIHGV	FSIGHPLNM	VLPNSTLGV	LLNSSTTRV	GRLNVSSL	EEEANKVLL	SELKYEYVL	RENGVVLDQL	SPRGGIEGL	RLDDGTTQL	VTDSNLIY	SDGAHLYL	YSDPNNHEVY	PNNHEVYII
MG986407.1_Mumps_rubulavirus_strain_MuVs/Massachusetts.USA/23.17/G_partial_genome	G	IPNARANL	ARGEHGNTF	GMNVANHFL	APIQGTNLL	YQDPTIQPTGSY	KPRTSTPVT	KPRTSTPVTEF	RTSTPVTEF	SPITAAARF	LEQKVDKVL	IKRDIIRSAI	ALDQTDIRV	ASDKEQILF	KLIAGVNYI	RVARPLLAA	HPIHQSSPSL	SPSLAKTL	SLAKTDDII	KVDKDAANY	SPFRKSASM	PFRKSASM	ALGVATAAQV	FEVKEGTQQL	GLMEGQIVSV	QPIDISTEL	KIRESATMI	VMNQVIHGV	FSIGHPLNM	VLPNSTLGV	LLNSSTTRV	GRLNVSSL	EEEANKVLL	SELKYEYVL	RENGVVLDQL	SPRGGIEGL	RLDDGTTQL	VTDSNLIY	SDGAHLYL	YSDPNNHEVY	PNNHEVYII
MG986408.1_Mumps_rubulavirus_strain_MuVs/Massachusetts.USA/26.17/G_partial_genome	G	IPNARANL	ARGEHGNTF	GMNVANHFL	APIQGTNLL	YQDPTIQPTGSY	KPRTSTPVT	KPRTSTPVTEF	RTSTPVTEF	SPITAAARF	LEQKVDKVL	IKRDIIRSAI	ALDQTDIRV	ASDKEQILF	KLIAGVNYI	RVARPLLAA	HPIHQSSPSL	SPSLAKTL	SLAKTDDII	KVDKDAANY	SPFRKSASM	PFRKSASM	ALGVATAAQV	FEVKEGTQQL	GLMEGQIVSV	QPIDISTEL	KIRESATMI	VMNQVIHGV	FSIGHPLNM	VLPNSTLGV	LLNSSTTRV	GRLNVSSL	EEEANKVLL	SELKYEYVL	RENGVVLDQL	SPRGGIEGL	RLDDGTTQL	VTDSNLIY	SDGAHLYL	YSDPNNHEVY	PNNHEVYII
MG986409.1_Mumps_rubulavirus_strain_MuVs/Ohio.USA/12.14/9G_partial_genome	G	IPNARANL	ARGEHGNTF	GMNVANHFL	VPIQGTNLL	YQDPTIQPTGSY	KPRTSTPVT	KPRTSTPVTEF	RTSTPVTEF	SPITAAARF	LEQKVDKVL	IKRDIIRSAI	ALDQTDIRV	ASDKEQILF	KLIAGVNYI	RVARPLLAA	HPIHQSSPSL	SPSLAKTL	SLAKTDDII	KVDKDAANY	SPFRKSASM	PFRKSASM	ALGVATAAQV	FEVKEGTQQL	GLMEGQIVSV	QPIDISTEL	KIRESATMI	VMNQVIHGV	FSIGHPLNM	VLPNSTLGV	LLNSSTTRV	GRLNVSSL	EEEANKVLL	SELKYEYVL	RENGVVLDQL	SPRGGIEGL	RLDDGTTQL	VTDSNLIY	SDGAHLYL	YSDPNNHEVY	PNNHEVYII
MG986410.1_Mumps_rubulavirus_strain_MuVs/NewYork.USA.USA/51.14G_partial_genome	G	IPNARANL	ARGEHGNTF	GMNVANHFL	VPIQGTNLL	YQDPTIQPTGSY	KPRTSTPVT	KPRTSTPVTEF	RTSTPVTEF	SPITAAARF	LEQKVDKVL	IKRDIIRSAI	ALDQTDIRV	ASDKEQILF	KLIAGVNYI	RVARPLLAA	HPIHQSSPSL	SPSLAKTL	SLAKTDDII	KVDKDAANY	SPFRKSASM	PFRKSASM	ALGVATAAQV	FEVKEGTQQL	GLMEGQIVSV	QPIDISTEL	KIRESATMI	VMNQVIHGV	FSIGHPLNM	VLPNSTLGV	LLNSSTTRV	GRLNVSSL	EEEANKVLL	SELKYEYVL	RENGVVLDQL	SPRGGIEGL	RLDDGTTQL	VTDSNLIY	SDGAHLYL	YSDPNNHEVY	PNNHEVYII
MG986411.1_Mumps_rubulavirus_strain_MuVs/NorthDakota.USA/9.17G_partial_genome	G	IPNARANL	ARGEHGNTF	GMNVANHFL	APIQGTNLL	YQDPTIQPTGSY	KPRTSTPVT	KPRTSTPVTEF	RTSTPVTEF	SPITAAARF	LEQKVDKVL	IKRDIIRSAI	ALDQTDIRV	ASDKEQILF	KLIAGVNYI	RVARPLLAA	HPIHQSSPSL	SPSLAKTL	SLAKTDDII	KVDKDAANY	SPFRKSASM	PFRKSASM	ALGVATAAQV	FEVKEGTQQL	GLMEGQIVSV	QPIDISTEL	KIRESATMI	VMNQVIHGV	FSIGHPLNM	VLPNSTLGV	LLNSSTTRV	GRLNVSSL	EEEANKVLL	SELKYEYVL	RENGVVLDQL	SPRGGIEGL	RLDDGTTQL	VTDSNLIY	SDGAHLYL	YSDPNNHEVY	PNNHEVYII
MG986412.1_Mumps_rubulavirus_strain_MuVs/Massachusetts.USA/19.17/2G_partial_genome	G	IPNARANL	ARGEHGNTF	GMNVANHFL	APIQGTNLL	YQDPTIQPTGSY	KPRTSTPVT	KPRTSTPVTEF	RTSTPVTEF	SPITAAARF	LEQKVDKVL	IKRDIIRSAI	ALDQTDIRV	ASDKEQILF	KLIAGVNYI	RVARPLLAA	HPIHQSSPSL	SPSLAKTL	SLAKTDDII	KVDKDAANY	SPFRKSASM	PFRKSASM	ALGVATAAQV	FEVKEGTQQL	GLMEGQIVSV	QPIDISTEL	KIRESATMI	VMNQVIHGV	FSIGHPLNM	VLPNSTLGV	?????????	???????L	EEEANKVLL	SELKYEYVL	RENGVVLDQL	SPRGGIEGL	RLDDGTTQL	VTDSNLIY	SDGAHLYL	YSDPNNHEVY	PNNHEVYII
MG986413.1_Mumps_rubulavirus_strain_MuVs/Georgia.USA/13.17G_partial_genome	G	IPNARANL	ARGEHGNTF	GMNVANHFL	APIQGTNLL	YQDPTIQPTGSY	KPRTSTPVT	KPRTSTPVTEF	RTSTPVTEF	SPITAAARF	LEQKVDKVL	IKRDIIRSAI	ALDQTDIRV	ASDKEQILF	KLIAGVNYI	RVARPLLAA	HPIHQSSPSL	SPSLAKTL	SLAKTDDII	KVDKDAANY	SPFRKSASM	PFRKSASM	ALGVATAAQV	FEVKEGTQQL	GLMEGQIVSV	QPIDISTEL	KIRESATMI	VMNQVIHGV	FSIGHPLNM	VLPNSTLGV	LLNSSTTRV	GRLNVSSL	EEEANKVLL	SELKYEYVL	RENGVVLDQL	SPRGGIEGL	RLDDGTTQL	VTDSNLIY	SDGAHLYL	YSDPNNHEVY	PNNHEVYII
MG986414.1_Mumps_rubulavirus_strain_MuVs/Massachusetts.USA/5.17/G_partial_genome	G	IPNARANL	ARGEHGNTF	GMNVANHFL	APIQGTNLL	YQDPTIQPTGSY	KPRTSTPVT	KPRTSTPVTEF	RTSTPVTEF	SPITAAARF	LEQKVDKVL	IKRDIIRSAI	ALDQTDIRV	ASDKEQILF	KLIAGVNYI	RVARPLLAA	HPIHQSSPSL	SPSLAKTL	SLAKTDDII	KVDKDAANY	SPFRKSASM	PFRKSASM	ALGVATAAQV	FEVKEGTQQL	GLMEGQIVSV	QPIDISTEL	KIRESATMI	VMNQVIHGV	FSIGHPLNM	VLPNSTLGV	LLNSSTTRV	GRLNVSSL	EEEANKVLL	SELKYEYVL	RENGVVLDQL	SPRGGIEGL	RLDDGTTQL	VTDSNLIY	SDGAHLYL	YSDPNNHEVY	PNNHEVYII
MG986415.1_Mumps_rubulavirus_strain_MuVs/Massachusetts.USA/7.17/2G_partial_genome	G	IPNARANL	ARGEHGNTF	GMNVANHFL	APIQGTNLL	YQDPTIQPTGSY	KPRTSTPAT	KPRTSTPATEF	RTSTPATEF	SPITAAARF	LEQKVDKVL	IKRDIIRSAI	ALDQTDIRV	ASDKEQILF	KLIAGVNYI	RVARPLLAA	HPIHQSSPSL	SPSLAKTL	SLAKTDDII	KVDKDAANY	SPFRKSASM	PFRKSASM	ALGVATAAQV	FEVKEGTQQL	GLMEGQIVSV	KPIDISTEL	KIRESATMI	VMNQVIHGV	FSIGHPLNM	VLPNSTLGV	LLNSSTTRV	GRLNVSSL	EEEANKVLL	SELKYEYVL	RENGVVLDQL	SPRGGIEGL	RLDDGTTQL	VTDSNLIY	SDGAHLYL	YSDPNNHEVY	PNNHEVYII
MG986416.1_Mumps_rubulavirus_strain_MuVs/Massachusetts.USA/19.17/4G_partial_genome	G	IPNARANL	ARGEHGNTF	GMNVANHFL	APIQGTNLL	YQDPTIQPTGSY	KPRTSTPVT	KPRTSTPVTEF	RTSTPVTEF	SPITAAARF	LEQKVDKVL	IKRDIIRSAI	ALDQTDIRV	ASDKEQILF	KLIAGVNYI	RVARPLLAA	HPIHQSSPSL	SPSLAKTL	SLAKTDDII	KVDKDAANY	SPFRKSASM	PFRKSASM	ALGVATAAQV	FEVKEGTQQL	GLMEGQIVSV	QPIDISTEL	KIRESATMI	VMNQVIHGV	FSIGHPLNM	VLPNSTLGV	LLNSSTTRV	GRLNVSSL	EEEANKVLL	SELKYEYVL	RENGVVLDQL	SPRGGIEGL	RLDDGTTQL	VTDSNLIY	SDGAHLYL	YSDPNNHEVY	PNNHEVYII
MG986417.1_Mumps_rubulavirus_strain_MuVs/NorthDakota.USA/14.17G_partial_genome	G	IPNARANL	ARGEHGNTF	GMNVANHFL	APIQGTNLL	YQDPTIQPTGSY	KPRTSTPVT	KPRTSTPVTEF	RTSTPVTEF	SPITAAARF	LEQKVDKVL	IKRDIIRSAI	ALDQTDIRV	ASDKEQILF	KLIAGVNYI	RVARPLLAA	HPIHQSSPSL	SPSLAKTL	SLAKTDDII	KVDKDAANY	SPFRKSASM	PFRKSASM	ALGVATAAQV	FEVKEGTQQL	GLMEGQIVSV	QPIDISTEL	KIRESATMI	VMNQVIHGV	FSIGHPLNM	VLPNSTLGV	LLNSSTTRV	GRLNVSSL	EEEANKVLL	SELKYEYVL	RENGVVLDQL	SPRGGIEGL	RLDDGTTQL	VTDSNLIY	SDGAHLYL	YSDPNNHEVY	PNNHEVYII
MG986418.1_Mumps_rubulavirus_strain_MuVs/NewJersey.USA/49.14G_partial_genome	G	IPNARANL	ARGEHGNTF	GMNVANHFL	APIQGTNLL	YQDPTIQPTGSY	KPRTSTPVT	KPRTSTPVTEF	RTSTPVTEF	SPITAAARF	LEQKVDKVL	IKRDIIRSAI	ALDQTDIRV	ASDKEQILF	KLIAGVNYI	RVARPLLAA	HPIHQSSPSL	SPSLAKTL	SLAKTDDII	KVDKDAANY	SPFRKSASM	PFRKSASM	ALGVATAAQV	FEVKEGTQQL	GLMEGQIVSV	QPIDISTEL	KIRESATMI	VMNQVIHGV	FSIGHPLNM	VLPNSTLGV	LLNSSTTRV	GRLNVSSL	EEEANKVLL	SELKYEYVL	RENGVVLDQL	SPRGGIEGL	RLDDGTTQL	VTDSNLIY	SDGAHLYL	YSDPNNHEVY	PNNHEVYII
MG986419.1_Mumps_rubulavirus_strain_MuVs/Michigan.USA/4.16G_partial_genome	G	IPNARANL	ARGEHGNTF	GMNVANHFL	APIQGTNLL	YQDPTIQPTGSY	KPRTSTPVT	KPRTSTPVTEF	RTSTPVTEF	SPITAAARF	LEQKVDKVL	IKRDIIRSAI	ALDQTDIRV	ASDKEQILF	KLIAGVNYI	RVARPLLAA	HPIHQSSPSL	SPSLAKTL	SLAKTDDII	KVDKDAANY	SPFRKSASM	PFRKSASM	ALGVATAAQV	FEVKEGTQQL	GLMEGQIVSV	QPIDISTEL	KIRESATMI	VMNQVIHGV	FSIGHPLNM	VLPNSTLGV	LLNSSTTRV	GRLNVSSL	EEEANKVLL	SELKYEYVL	RENGVVLDQL	SPRGGIEGL	RLDDGTTQL	VTDSNLIY	SDGAHLYL	YSDPNNHEVY	PNNHEVYII
MG986420.1_Mumps_rubulavirus_strain_MuVs/Montana.USA/11.16G_partial_genome	G	IPNARANL	ARGEHGNTF	GMNVANHFL	APIQGTNLL	YQDPTIQPTGSY	KPRTSTPVT	KPRTSTPVTEF	RTSTPVTEF	SPITAAARF	LEQKVDKVL	IKRDIIRSAI	ALDQTDIRV	ASDKEQILF	KLIAGVNYI	RVARPLLAA	HPIHQSSPSL	SPSLAKTL	SLAKTDDII	KVDKDAANY	SPFRKSASM	PFRKSASM	ALGVATAAQV	FEVKEGTQQL	GLMEGQIVSV	QPIDISTEL	KIRESATMI	VMNQVIHGV	FSIGHPLNM	VLPNSTLGV	LLNSSTTRV	GRLNVSSL	EEEANKVLL	SELKYEYVL	RENGVVLDQL	SPRGGIEGL	RLDDGTTQL	VTDSNLIY	SDGAHLYL	YSDPNNHEVY	PNNHEVYII
MG986421.1_Mumps_rubulavirus_strain_MuVs/Massachusetts.USA/25.17/3G_partial_genome	G	IPNARANL	ARGEHGNTF	GMNVANHFL	APIQGTNLL	YQDPTIQPTGSY	KPRTSTPVT	KPRTSTPVTEF	RTSTPVTEF	SPITAAARF	LEQKVDKVL	IKRDIIRSAI	ALDQTDIRV	ASDKEQILF	KLIAGVNYI	RVARPLLAA	HPIHQSSPSL	SPSLAKTL	SLAKTDDII	KVDKDAANY	SPFRKSASM	PFRKSASM	ALGVATAAQV	FEVKEGTQQL	GLMEGQIVSV	QPIDISTEL	KIRESATMI	VMNQVIHGV	FSIGHPLNM	VLPNSTLGV	LLNSSTTRV	GRLNVSSL	EEEANKVLL	SELKYEYVL	RENGVVLDQL	SPRGGIEGL	RLDDGTTQL	VTDSNLIY	SDGAHLYL	YSDPNNHEVY	PNNHEVYII
MG986422.1_Mumps_rubulavirus_strain_MuVs/Massachusetts.USA/7.17/G_partial_genome	G	IPNARANL	ARGEHGNTF	GMNVANHFL	APIQGTNLL	YQDPTIQPTGSY	KPRTSTPAT	KPRTSTPATEF	RTSTPATEF	SPITAAARF	LEQKVDKVL	IKRDIIRSAI	ALDQTDIRV	ASDKEQILF	KLIAGVNYI	RVARPLLAA	HPIHQSSPSL	SPSLAKTL	SLAKTDDII	KVDKDAANY	SPFRKSASM	PFRKSASM	ALGVATAAQV	FEVKEGTQQL	GLMEGQIVSV	KPIDISTEL	KIRESATMI	VMNQVIHGV	FSIGHPLNM	VLPNSTLGV	LLNSSTTRV	GRLNVSSL	EEEANKVLL	SELKYEYVL	RENGVVLDQL	SPRGGIEGL	RLDDGTTQL	VTDSNLIY	SDGAHLYL	YSDPNNHEVY	PNNHEVYII
MG986423.1_Mumps_rubulavirus_strain_MuVs/Illinois.USA/14.17G_partial_genome	G	IPNARANL	ARGEHGNTF	GMNVANHFL	APIQGTNLL	YQDPTIQPTGSY	KPRTSTPVT	KPRTSTPVTEF	RTSTPVTEF	SPITAAARF	LEQKVDKVL	IKRDIIRSAI	ALDQTDIRV	ASDKEQILF	KLIAGVNYI	RVARPLLAA	HPIHQSSPSL	SPSLAKTL	SLAKTDDII	KVDKDAANY	SPFRKSASM	PFRKSASM	ALGVATAAQV	FEVKEGTQQL	GLMEGQIVSV	QPIDISTEL	KIRESATMI	VMNQVIHGV	FSIGHPLNM	VLPNSTLGV	LLNSSTTRV	GRLNVSSL	EEEANKVLL	SELKYEYVL	RENGVVLDQL	SPRGGIEGL	RLDDGTTQL	VTDSNLIY	SDGAHLYL	YSDPNNHEVY	PNNHEVYII
MG986424.1_Mumps_rubulavirus_strain_MuVs/Massachusetts.USA/10.17/G_partial_genome	G	IPNARANL	ARGEHGNTF	GMNVANHFL	APIQGTNLL	YQDPTIQPTGSY	KPRTSTPAT	KPRTSTPATEF	RTSTPATEF	SPITAAARF	LEQKVDKVL	IKRDIIRSAI	ALDQTDIRV	ASDKEQILF	KLIAGVNYI	RVARPLLAA	HPIHQSSPSL	SPSLAKTL	SLAKTDDII	KVDKDAANY	SPFRKSASM	PFRKSASM	ALGVATAAQV	FEVKEGTQQL	GLMEGQIVSV	KPIDISTEL	KIRESATMI	VMNQVIHGV	FSIGHPLNM	VLPNSTLGV	LLNSSTTRV	GRLNVSSL	EEEANKVLL	SELKYEYVL	RENGVVLDQL	SPRGGIEGL	RLDDGTTQL	VTDSNLIY	SDGAHLYL	YSDPNNHEVY	PNNHEVYII
MG986425.1_Mumps_rubulavirus_strain_MuVs/Massachusetts.USA/12.17/G_partial_genome	G	IPNARANL	ARGEHGNTF	GMNVANHFL	APIQGTNLL	YQDPTIQPTGSY	????STPVT	????STPVTEF	??STPVTEF	SPITAAARF	LEQKVDKVL	IKRDIIRSAI	ALDQTDIRV	ASDKEQILF	KLIAGVNYI	RVARPLLAA	HPIHQSSPSL	SPSLAKTL	SLAKTDDII	KVDKDAANY	SPFRKSASM	PFRKSASM	ALGVATAAQV	FEVKEGTQQL	GLMEGQIVSV	QPIDISTEL	KIRESATMI	VMNQVIHGV	FSIGHPLNM	?????????	LLNSS????	GRLNVSSL	EEEANKVLL	SELKYEYVL	RENGVVLDQL	SPRGGIEGL	RLDDGTTQL	VTDSNLIY	SDGAHLYL	YSDPNNHEVY	PNNHEVYII
MG986426.1_Mumps_rubulavirus_strain_MuVs/Ohio.USA/11.14/2G_partial_genome	G	IPNARANL	ARGEHGNTF	GMNVANHFL	VPIQGTNLL	YQDPTIQPTGSY	KPRTSTPVT	KPRTSTPVTEF	RTSTPVTEF	SPITAAARF	LEQKVDKVL	IKRDIIRSAI	ALDQTDIRV	ASDKEQILF	KLIAGVNYI	RVARPLLAA	HPIHQSSPSL	SPSLAKTL	SLAKTDDII	KVDKDAANY	SPFRKSASM	PFRKSASM	ALGVATAAQV	FEVKEGTQQL	GLMEGQIVSV	QPIDISTEL	KIRESATMI	VMNQVIHGV	FSIGHPLNM	VLPNSTLGV	LLNSSTTRV	GRLNVSSL	EEEANKVLL	SELKYEYVL	RENGVVLDQL	SPRGGIEGL	RLDDGTTQL	VTDSNLIY	SDGAHLYL	YSDPNNHEVY	PNNHEVYII
MG986427.1_Mumps_rubulavirus_strain_MuVs/Massachusetts.USA/22.17/5G_partial_genome	G	IPNARANL	ARGEHGNTF	GMNVANHFL	APIQGTNLL	YQDPTIQPTGSY	KPRTSTPVT	KPRTSTPVTEF	RTSTPVTEF	SPITAAARF	LEQKVDKVL	IKRDIIRSAI	ALDQTDIRV	ASDKEQILF	KLIAGVNYI	RVARPLLAA	HPIHQSSPSL	SPSLAKTL	SLAKTDDII	KVDKDAANY	SPFRKSASM	PFRKSASM	ALGVATAAQV	FEVKEGTQQL	GLMEGQIVSV	QPIDISTEL	KIRESATMI	VMNQVIHGV	FSIGHPLNM	VLPNSTLGV	LLNSSTTRV	GRLNVSSL	EEEANKVLL	SELKYEYVL	RENGVVLDQL	SPRGGIEGL	RLDDGTTQL	VTDSNLIY	SDGAHLYL	YSDPNNHEVY	PNNHEVYII
MG986428.1_Mumps_rubulavirus_strain_MuVs/Massachusetts.USA/24.17/4G_partial_genome	G	IPNARANL	ARGEHGNTF	GMNVANHFL	APIQGTNLL	YQDPTIQPTGSY	KPRTSTPVT	KPRTSTPVTEF	RTSTPVTEF	SPITAAARF	LEQKVDKVL	IKRDIIRSAI	ALDQTDIRV	ASDKEQILF	KLIAGVNYI	RVARPLLAA	HPIHQSSPSL	SPSLAKTL	SLAKTDDII	KVDKDAANY	SPFRKSASM	PFRKSASM	ALGVATAAQV	FEVKEGTQQL	GLMEGQIVSV	QPIDISTEL	KIRESATMI	VMNQVIHGV	FSIGHPLNM	VLPNSTLGV	LLNSSTTRV	GRLNVSSL	EEEANKVLL	SELKYEYVL	RENGVVLDQL	SPRGGIEGL	RLDDGTTQL	VTDSNLIY	SDGAHLYL	YSDPNNHEVY	PNNHEVYII
MG986429.1_Mumps_rubulavirus_strain_MuVs/Kansas.USA/10.17G_partial_genome	G	IPNARANL	ARGEHGNTF	GMNVANHFL	APIQGTNLL	YQDPTIQPTGSY	KPRTSTPVT	KPRTSTPVTEF	RTSTPVTEF	SPITAAARF	LEQKVDKVL	IKRDIIRSAI	ALDQTDIRV	ASDKEQILF	KLIAGVNYI	RVARPLLAA	HPIHQSSPSL	SPSLAKTL	SLAKTDDII	KVDKDAANY	SPFRKSASM	PFRKSASM	ALGVATAAQV	FEVKEGTQQL	GLMEGQIVSV	QPIDISTEL	KIRESATMI	VMNQVIHGV	FSIGHPLNM	VLPNSTLGV	LLNSSTTRV	GRLNVSSL	EEEANKVLL	SELKYEYVL	RENGVVLDQL	SPRGGIEGL	RLDDGTTQL	VTDSNLIY	SDGAHLYL	YSDPNNHEIY	PNNHEIYII
MG986431.1_Mumps_rubulavirus_strain_MuVs/Massachusetts.USA/25.17/2G_partial_genome	G	IPNARANL	ARGEHGNTF	GMNVANHFL	APIQGTNLL	YQDPTIQPTGSY	KPRTSTPVT	KPRTSTPVTEF	RTSTPVTEF	SPITAAARF	LEQKVDKVL	IKRDIIRSAI	ALDQTDIRV	ASDKEQILF	KLIAGVNYI	RVARPLLAA	HPIHQSSPSL	SPSLAKTL	SLAKTDDII	KVDKDAANY	SPFRKSASM	PFRKSASM	ALGVATAAQV	FEVKEGTQQL	GLMEGQIVSV	QPIDISTEL	KIRESATMI	VMNQVIHGV	FSIGHPLNM	VLPNSTLGV	LLNSSTTRV	GRLNVSSL	EEEANKVLL	SELKYEYVL	RENGVVLDQL	SPRGGIEGL	RLDDGTTQL	VTDSNLIY	SDGAHLYL	YSDPNNHEVY	PNNHEVYII
MG986432.1_Mumps_rubulavirus_strain_MuVs/Kansas.USA/8.17G_partial_genome	G	IPNARANL	ARGEHGNTF	GMNVANHFL	APIQGTNLL	YQDPTIQPTGSY	KPRTSTPVT	KPRTSTPVTEF	RTSTPVTEF	SPITAAARF	LEQKVDKVL	IKRDIIRSAI	ALDQTDIRV	ASDKEQILF	KLIAGVNYI	RVARPLLAA	HPIHQSSPSL	SPSLAKTL	SLAKTDDII	KVDKDAANY	SPFRKSASM	PFRKSASM	ALGVATAAQV	FEVKEGTQQL	GLMEGQIVSV	QPIDISTEL	KIRESATMI	VMNQVIHGV	FSIGHPLNM	VLPNSTLGV	LLNSSTTRV	GRLNVSSL	EEEANKVLL	SELKYEYVL	RENGVVLDQL	SPRGGIEGL	RLDDGTTQL	VTDSNLIY	SDGAHLYL	YSDPNNHEVY	PNNHEVYII
MG986433.1_Mumps_rubulavirus_strain_MuVs/Virginia.USA/51.14G_partial_genome	G	IPNARANL	ARGEHGNTF	GMNVANHFL	APIQGTNLL	YQDPTIQPTGSY	KPRTSTPVT	KPRTSTPVTEF	RTSTPVTEF	SPITAAARF	LEQKVDKVL	IKRDIIRSAI	ALDQTDIRV	ASDKEQILF	KLIAGVNYI	RVARPLLAA	HPIHQSSPSL	SPSLAKTL	SLAKTDDII	KVDKDAANY	SPFRKSASM	PFRKSASM	ALGVATAAQV	FEVKEGTQQL	GLMEGQIVSV	QPIDISTEL	KIRESATMI	VMNQVIHGV	FSIGHPLNM	VLPNSTLGV	LLNSSTTRV	GRLNVSSL	EEEANKVLL	SELKYEYVL	RENGVVLDQL	SPRGGIEGL	RLDDGTTQL	VTDSNLIY	SDGAHLYL	YSDPNNHEVY	PNNHEVYII
MG986434.1_Mumps_rubulavirus_strain_MuVs/NewHampshire.USA/8.16/1G_partial_genome	G	IPNARANL	ARGEHGNTF	GMNVANHFL	APIQGTNLL	YQDPTIQPTGSY	KPRTSTPVT	KPRTSTPVTEF	RTSTPVTEF	SPITAAARF	LEQKVDKVL	IKRDIIRSAI	ALDQTDIRV	ASDKEQILF	KLIAGVNYI	RVARPLLAA	HPIHQSSPSL	SPSLAKTL	SLAKTDDII	KVDKDAANY	SPFRKSASM	PFRKSASM	ALGVATAAQV	FEVKEGTQQL	GLMEGQIVSV	QPIDISTEL	KIRESATMI	VMNQVIHGV	FSIGHPLNM	VLPNSTLGV	LLNSSTTRV	GRLNVSSL	EEEANKVLL	SELKYEYVL	RENGVVLDQL	SPRGGIEGL	RLDDGTTQL	VTDSNLIY	SDGAHLYL	YSDPNNHEVY	PNNHEVYII
MG986435.1_Mumps_rubulavirus_strain_MuVs/Massachusetts.USA/17.17/G_partial_genome	G	IPNARANL	ARGEHGNTF	GMNVANHFL	APIQGTNLL	YQDTTIQPTGSY	KPRTSTPVT	KPRTSTPVTEF	RTSTPVTEF	SPITAAARF	LEQKVDKVL	IKRDIIRSAI	ALDQTDIRV	ASDKEQILF	KLIAGVNYI	RVARPLLAA	HPIHQSSPSL	SPSLAKTL	SLAKTDDII	KVDKDAANY	SPFRKSASM	PFRKSASM	ALGVATAAQV	FEVKEGTQQL	GLMEGQIVSV	QPIDISTEL	KIRESATMI	VMNQVIHGV	FSIGHPLNM	VLPNSTLGV	LLNSSTTRV	GRLNVSSL	EEEANKVLL	SELKYEYVL	RENGVVLDQL	SPRGGIEGL	RLDDGTTQL	VTDSNLIY	SDGAHLYL	YSDPNNHEVY	PNNHEVYII
MG986436.1_Mumps_rubulavirus_strain_MuVs/NewYork.USA/10.14/3G_partial_genome	G	IPNARANL	ARGEHGNTF	GMNVANHFL	VPIQGTNLL	YQDPTIQPTGSY	KPRTSTPVT	KPRTSTPVTEF	RTSTPVTEF	SPITAAARF	LEQKVDKVL	IKRDIIRSAI	ALDQTDIRV	ASDKEQILF	KLIAGVNYI	RVARPLLAA	HPIHQSSPSL	SPSLAKTL	SLAKTDDII	KVDKDAANY	SPFRKSASM	PFRKSASM	ALGVATAAQV	FEVKEGTQQL	GLMEGQIVSV	QPIDISTEL	KIRESATMI	VMNQVIHGV	FSIGHPLNM	VLPNSTLGV	LLNSSTTRV	GRLNVSSL	EEEANKVLL	SELKYEYVL	RENGVVLDQL	SPRGGIEGL	RLDDGTTQL	VTDSNLIY	SDGAHLYL	YSDPNNHEVY	PNNHEVYII
MG986437.1_Mumps_rubulavirus_strain_MuVs/Massachusetts.USA/21.17/2G_partial_genome	G	IPNARANL	ARGEHGNTF	GMNVANHFL	APIQGTNLL	YQDPTIQPTGSY	KPRTSTPVT	KPRTSTPVTEF	RTSTPVTEF	SPITAAARF	LEQKVDKVL	IKRDIIRSAI	ALDQTDIRV	ASDKEQILF	KLIAGVNYI	RVARPLLAA	HPIHQSSPSL	SPSLAKTL	SLAKTDDII	KVDKDAANY	SPFRKSASM	PFRKSASM	ALGVATAAQV	FEVKEGTQQL	GLMEGQIVSV	QPIDISTEL	KIRESATMI	VMNQVIHGV	FSIGHPLNM	VLPNSTLGV	LLNSSTTRV	GRLNVSSL	EEEANKVLL	SELKYEYVL	RENGVVLDQL	SPRGGIEGL	RLDDGTTQL	VTDSNLIY	SDGAHLYL	YSDPNNHEVY	PNNHEVYII
MG986438.1_Mumps_rubulavirus_strain_MuVs/Massachusetts.USA/10.17/2G_partial_genome	G	IPNARANL	ARGEHGNTF	GMNVANHFL	APIQGTNLL	YQDPTIQPTGSY	KPRTSTPAT	KPRTSTPATEF	RTSTPATEF	SPITAAARF	LEQKVDKVL	IKRDIIRSAI	ALDQTDIRV	ASDKEQILF	KLIAGVNYI	RVARPLLAA	HPIHQSSPSL	SPSLAKTL	SLAKTDDII	KVDKDAANY	SPFRKSASM	PFRKSASM	ALGVATAAQV	FEVKEGTQQL	GLMEGQIVSV	KPIDISTEL	KIRESATMI	VMNQVIHGV	FSIGHPLNM	VLPNSTLGV	LLNSSTTRV	GRLNVSSL	EEEANKVLL	SELKYEYVL	RENGVVLDQL	SPRGGIEGL	RLDDGTTQL	VTDSNLIY	SDGAHLYL	YSDPNNHEVY	PNNHEVYII
MG986439.1_Mumps_rubulavirus_strain_MuVs/Massachusetts.USA/14.17/G_partial_genome	G	IPNARANL	ARGEHGNTF	GMNVANHFL	APIQGTNLL	YQDPTIQPTGSY	KPRTSTPVT	KPRTSTPVTEF	RTSTPVTEF	SPITAAARF	LEQKVDKVL	IKRDIIRSAI	ALDQTDIRV	ASDKEQILF	KLIAGVNYI	RVARPLLAA	HPIHQSSPSL	SPSLAKTL	SLAKTDDII	KVDKDAANY	SPFRKSASM	PFRKSASM	ALGVATAAQV	FEVKEGTQQL	GLMEGQIVSV	QPIDISTEL	KIRESATMI	VMNQVIHGV	FSIGHPLNM	VLPNSTLGV	LLNSSTTRV	GRLNVSSL	EEEANKVLL	SELKYEYVL	RENGVVLDQL	SPRGGIEGL	RLDDGTTQL	VTDSNLIY	SDGAHLYL	YSDPNNHEVY	PNNHEVYII
MG986440.1_Mumps_rubulavirus_strain_MuVs/Indiana.USA/49.16/G_partial_genome	G	IPNARANL	ARGEHGNTF	GMNVANHFL	APIQGTNLL	YQDPTIQPTGSY	KPRTSTPVT	KPRTSTPVTEF	RTSTPVTEF	SPITAAARF	LEQKVDKVL	IKRDIIRSAI	ALDQTDIRV	ASDKEQILF	KLIAGVNYI	RVARPLLAA	HPIHQSSPSL	SPSLAKTL	SLAKTDDII	KVDKDAANY	SPFRKSASM	PFRKSASM	ALGVATAAQV	FEVKEGTQQL	GLMEGQIVSV	QPIDISTEL	KIRESATMI	VMNQVIHGV	FSIGHPLNM	VLPNSTLGV	LLNSSTTRV	GRLNVSSL	EEEANKVLL	SELKYEYVL	RENGVVLDQL	SPRGGIEGL	RLDDGTTQL	VTDSNLIY	SDGAHLYL	YSDPNNHEVY	PNNHEVYII
MG986441.1_Mumps_rubulavirus_strain_MuVs/Massachusetts.USA/25.17/G_partial_genome	G	IPNARANL	ARGEHGNTF	GMNVANHFL	APIQGTNLL	YQDPTIQPTGSY	KPRTSTPVT	KPRTSTPVTEF	RTSTPVTEF	SPITAAARF	LEQKVDKVL	IKRDIIRSAI	ALDQTDIRV	ASDKEQILF	KLIAGVNYI	RVARPLLAA	HPIHQSSPSL	SPSLAKTL	SLAKTDDII	KVDKDAANY	SPFRKSASM	PFRKSASM	ALGVATAAQV	FEVKEGTQQL	GLMEGQIVSV	QPIDISTEL	KIRESATMI	VMNQVIHGV	FSIGHPLNM	VLPNSTLGV	LLNSSTTRV	GRLNVSSL	EEEANKVLL	SELKYEYVL	RENGVVLDQL	SPRGGIEGL	RLDDGTTQL	VTDSNLIY	SDGAHLYL	YSDPNNHEVY	PNNHEVYII
MG986442.1_Mumps_rubulavirus_strain_MuVs/NewJersey.USA/16.14/2G_partial_genome	G	IPNARANL	ARGEHGNTF	GMNVANHFL	VPIQGTNLL	YQDPTIQPTGSY	KPRTSTPVT	KPRTSTPVTEF	RTSTPVTEF	SPITAAARF	LEQKVDKVL	IKRDIIRSAI	ALDQTDIRV	ASDKEQILF	KLIAGVNYI	RVARPLLAA	HPIHQSSPSL	SPSLAKTL	SLAKTDDII	KVDKDAANY	SPFRKSASM	PFRKSASM	ALGVATAAQV	FEVKEGTQQL	GLMEGQIVSV	QPIDISTEL	KIRESATMI	VMNQVIHGV	FSIGHPLNM	VLPNSTLGV	LLNSSTTRV	GRLNVSSL	EEEANKVLL	SELKYEYVL	RENGVVLDQL	SPRGGIEGL	RLDDGTTQL	VTDSNLIY	SDGAHLYL	YSDPNNHEVY	PNNHEVYII
MG986443.1_Mumps_rubulavirus_strain_MuVs/Massachusetts.USA/24.17/G_partial_genome	G	IPNARANL	ARGEHGNTF	GMNVANHFL	APIQGTNLL	YQDPTIQPTGSY	KPRTSTPVT	KPRTSTPVTEF	RTSTPVTEF	SPITAAARF	LEQKVDKVL	IKRDIIRSAI	ALDQTDIRV	ASDKEQILF	KLIAGVNYI	RVARPLLAA	HPIHQSSPSL	SPSLAKTL	SLAKTDDII	KVDKDAANY	SPFRKSASM	PFRKSASM	ALGVATAAQV	FEVKEGTQQL	GLMEGQIVSV	QPIDISTEL	KIRESATMI	VMNQVIHGV	FSIGHPLNM	VLPNSTLGV	LLNSSTTRV	GRLNVSSL	EEEANKVLL	SELKYEYVL	RENGVVLDQL	SPRGGIEGL	RLDDGTTQL	VTDSNLIY	SDGAHLYL	YSDPNNHEVY	PNNHEVYII
MG986444.1_Mumps_rubulavirus_strain_MuVs/Massachusetts.USA/23.17/2G_partial_genome	G	IPNARANL	ARGEHGNTF	GMNVANHFL	APIQGTNLL	YQDPTIQPTGSY	KPRTSTPVT	KPRTSTPVTEF	RTSTPVTEF	SPITAAARF	LEQKVDKVL	IKRDIIRSAI	ALDQTDIRV	ASDKEQILF	KLIAGVNYI	RVARPLLAA	HPIHQSSPSL	SPSLAKTL	SLAKTDDII	KVDKDAANY	SPFRKSASM	PFRKSASM	ALGVATAAQV	FEVKEGTQQL	GLMEGQIVSV	QPIDISTEL	KIRESATMI	VMNQVIHGV	FSIGHPLNM	VLPNSTLGV	LLNSSTTRV	GRLNVSSL	EEEANKVLL	SELKYEYVL	RENGVVLDQL	SPRGGIEGL	RLDDGTTQL	VTDSNLIY	SDGAHLYL	YSDPNNHEVY	PNNHEVYII
MG986445.1_Mumps_rubulavirus_strain_MuVs/Massachusetts.USA/21.17/G_partial_genome	G	IPNARANL	ARGEHGNTF	GMNVANHFL	APIQGTNLL	YQDPTIQPTGSY	KPRTSTPVT	KPRTSTPVTEF	RTSTPVTEF	SPITAAARF	LEQKVDKVL	IKRDIIRSAI	ALDQTDIRV	ASDKEQILF	KLIAGVNYI	RVARPLLAA	HPIHQSSPSL	SPSLAKTL	SLAKTDDII	KVDKDAANY	SPFRKSASM	PFRKSASM	ALGVATAAQV	FEVKEGTQQL	GLMEGQIVSV	QPIDISTEL	KIRESATMI	VMNQVIHGV	FSIGHPLNM	VLPNSTLGV	LLNSSTTRV	GRLNVSSL	EEEANKVLL	SELKYEYVL	RENGVVLDQL	SPRGGIEGL	RLDDGTTQL	VTDSNLIY	SDGAHLYL	YSDPNNHEVY	PNNHEVYII
MG986446.1_Mumps_rubulavirus_strain_MuVs/Ohio.USA/13.14/7G_partial_genome	G	IPNARANL	ARGEHGNTF	GMNVANHFL	VPIQGTNLL	YQDPTIQPTGSY	KPRTSTPVT	KPRTSTPVTEF	RTSTPVTEF	SPITAAARF	LEQKVDKVL	IKRDIIRSAI	ALDQTDIRV	ASDKEQILF	KLIAGVNYI	RVARPLLAA	HPIHQSSPSL	SPSLAKTL	SLAKTDDII	KVDKDAANY	SPFRKSASM	PFRKSASM	ALGVATAAQV	FEVKEGTQQL	GLMEGQIVSV	QPIDISTEL	KIRESATMI	VMNQVIHGV	FSIGHPLNM	VLPNSTLGV	LLNSSTTRV	GRLNVSSL	EEEANKVLL	SELKYEYVL	RENGVVLDQL	SPRGGIEGL	RLDDGTTQL	VTDSNLIY	SDGAHLYL	YSDPNNHEVY	PNNHEVYII
MG986447.1_Mumps_rubulavirus_strain_MuVs/Massachusetts.USA/25.17/7G_partial_genome	G	IPNARANL	ARGEHGNTF	GMNVANHFL	APIQGTNLL	YQDPTIQPTGSY	KPRTSTPVT	KPRTSTPVTEF	RTSTPVTEF	SPITAAARF	LEQKVDKVL	IKRDIIRSAI	ALDQTDIRV	ASDKEQILF	KLIAGVNYI	RVARPLLAA	HPIHQSSPSL	SPSLAKTL	SLAKTDDII	KVDKDAANY	SPFRKSASM	PFRKSASM	ALGVATAAQV	FEVKEGTQQL	GLMEGQIVSV	QPIDISTEL	KIRESATMI	VMNQVIHGV	FSIGHPLNM	VLPNSTLGV	LLNSSTTRV	GRLNVSSL	EEEANKVLL	SELKYEYVL	RENGVVLDQL	SPRGGIEGL	RLDDGTTQL	VTDSNLIY	SDGAHLYL	YSDPNNHEVY	PNNHEVYII
MG986448.1_Mumps_rubulavirus_strain_MuVs/Massachusetts.USA/24.17/2G_partial_genome	G	IPNARANL	ARGEHGNTF	GMNVANHFL	APIQGTNLL	YQDPTIQPTGSY	KPRTSTPVT	KPRTSTPVTEF	RTSTPVTEF	SPITAAARF	LEQKVDKVL	IKRDIIRSAI	ALDQTDIRV	ASDKEQILF	KLIAGVNYI	RVARPLLAA	HPIHQSSPSL	SPSLAKTL	SLAKTDDII	KVDKDAANY	SPFRKSASM	PFRKSASM	ALGVATAAQV	FEVKEGTQQL	GLMEGQIVSV	QPIDISTEL	KIRESATMI	VMNQVIHGV	FSIGHPLNM	VLPNSTLGV	LLNSSTTRV	GRLNVSSL	EEEANKVLL	SELKYEYVL	RENGVVLDQL	SPRGGIEGL	RLDDGTTQL	VTDSNLIY	SDGAHLYL	YSDPNNHEVY	PNNHEVYII
MG986449.1_Mumps_rubulavirus_strain_MuVs/Ohio.USA/16.14/1G_partial_genome	G	IPNARANL	ARGEHGNTF	GMNVANHFL	VPIQGTNLL	YQDPTIQPTGSY	KPRTSTPVT	KPRTSTPVTEF	RTSTPVTEF	SPITAAARF	LEQKVDKVL	IKRDIIRSAI	ALDQTDIRV	ASDKEQILF	KLIAGVNYI	RVARPLLAA	HPIHQSSPSL	SPSLAKTL	SLAKTDDII	KVDKDAANY	SPFRKSASM	PFRKSASM	ALGVATAAQV	FEVKEGTQQL	GLMEGQIVSV	QPIDISTEL	KIRESATMI	VMNQVIHGV	FSIGHPLNM	VLPNSTLGV	LLNSSTTRV	GRLNVSSL	EEEANKVLL	SELKYEYVL	RENGVVLDQL	SPRGGIEGL	RLDDGTTQL	VTDSNLIY	SDGAHLYL	YSDPNNHEVY	PNNHEVYII
MG986450.1_Mumps_rubulavirus_strain_MuVs/Michigan.USA/12.14G_partial_genome	G	IPNARANL	ARGEHGNTF	GMNVANHFL	VPIQGTNLL	YQDPTIQPTGSY	KPRTSTPVT	KPRTSTPVTEF	RTSTPVTEF	SPITAAARF	LEQKVDKVL	IKRDIIRSAI	ALDQTDIRV	ASDKEQILF	KLIAGVNYI	RVARPLLAA	HPIHQSSPSL	SPSLAKTL	SLAKTDDII	KVDKDAANY	SPFRKSASM	PFRKSASM	ALGVATAAQV	FEVKEGTQQL	GLMEGQIVSV	QPIDISTEL	KIRESATMI	VMNQVIHGV	FSIGHPLNM	VLPNSTLGV	LLNSSTTRV	GRLNVSSL	EEEANKVLL	SELKYEYVL	RENGVVLDQL	SPRGGIEGL	RLDDGTTQL	VTDSNLIY	SDGAHLYL	YSDPNNHEVY	PNNHEVYII
MG986451.1_Mumps_rubulavirus_strain_MuVs/Ohio.USA/13.14/10G_partial_genome	G	IPNARANL	ARGEHGNTF	GMNVANHFL	VPIQGTNLL	YQDPTIQPTGSY	KPRTSTPVT	KPRTSTPVTEF	RTSTPVTEF	SPITAAARF	LEQKVDKVL	IKRDIIRSAI	ALDQTDIRV	ASDKEQILF	KLIAGVNYI	RVARPLLAA	HPIHQSSPSL	SPSLAKTL	SLAKTDDII	KVDKDAANY	SPFRKSASM	PFRKSASM	ALGVATAAQV	FEVKEGTQQL	GLMEGQIVSV	QPIDISTEL	KIRESATMI	VMNQVIHGV	FSIGHPLNM	VLPNSTLGV	LLNSSTTRV	GRLNVSSL	EEEANKVLL	SELKYEYVL	RENGVVLDQL	SPRGGIEGL	RLDDGTTQL	VTDSNLIY	SDGAHLYL	YSDPNNHEVY	PNNHEVYII
MG986452.1_Mumps_rubulavirus_strain_MuVs/Kansas.USA/13.17/2G_partial_genome	G	IPNARANL	ARGEHGNTF	GMNVANHFL	APIQGTNLL	YQDPTIQPTGSY	KPRTSTPVT	KPRTSTPVTEF	RTSTPVTEF	SPITAAARF	LEQKVDKVL	IKRDIIRSAI	ALDQTDIRV	ASDKEQILF	KLIAGVNYI	RVARPLLAA	HPIHQSSPSL	SPSLAKTL	SLAKTDDII	KVDKDAANY	SPFRKSASM	PFRKSASM	ALGVATAAQV	FEVKEGTQQL	GLMEGQIVSV	QPIDISTEL	KIRESATMI	VMNQVIHGV	FSIGHPLNM	VLPNSTLGV	LLNSSTTRV	GRLNVSSL	EEEANKVLL	SELKYEYVL	RENGVVLDQL	SPRGGIEGL	RLDDGTTQL	VTDSNLIY	SDGAHLYL	YSDPNNHEVY	PNNHEVYII
MG986453.1_Mumps_rubulavirus_strain_MuVs/Indiana.USA/1.17G_partial_genome	G	IPNARANL	ARGEHGNTF	GMNVANHFL	APIQGTNLL	YQDPTIQPTGSY	KPRTSTPVT	KPRTSTPVTEF	RTSTPVTEF	SPITAAARF	LEQKVDKVL	IKRDIIRSAI	ALDQTDIRV	ASDKEQILF	KLIAGVNYI	RVARPLLAA	HPIHQSSPSL	SPSLAKTL	SLAKTDDII	KVDKDAANY	SPFRKSASM	PFRKSASM	ALGVATAAQV	FEVKEGTQQL	GLMEGQIVSV	QPIDISTEL	KIRESATMI	VMNQVIHGV	FSIGHPLNM	VLPNSTLGV	LLNSSTTRV	GRLNVSSL	EEEANKVLL	SELKYEYVL	RENGVVLDQL	SPRGGIEGL	RLDDGTTQL	VTDSNLIY	SDGAHLYL	YSDPNNHEVY	PNNHEVYII
MG986454.1_Mumps_rubulavirus_strain_MuVs/Illinois.USA/11.17G_partial_genome	G	IPNARANL	ARGEHGNTF	GMNVANHFL	APIQGTNLL	YQDPTIQPTGSY	KPRTSTPVT	KPRTSTPVTEF	RTSTPVTEF	SPITAAARF	LEQKVDKVL	IKRDIIRSAI	ALDQTDIRV	ASDKEQILF	KLIAGVNYI	RVARPLLAA	HPIHQSSPSL	SPSLAKTL	SLAKTDDII	KVDKDAANY	SPFRKSASM	PFRKSASM	ALGVATAAQV	FEVKEGTQQL	GLMEGQIVSV	QPIDISTEL	KIRESATMI	VMNQVIHGV	FSIGHPLNM	VLPNSTLGV	LLNSSTTRV	GRLNVSSL	EEEANKVLL	SELKYEYVL	RENGVVLDQL	SPRGGIEGL	RLDDGTTQL	VTDSNLIY	SDGAHLYL	YSDPNNHEVY	PNNHEVYII
MG986455.1_Mumps_rubulavirus_strain_MuVs/Ohio.USA/13.14/6G_partial_genome	G	IPNARANL	ARGEHGNTF	GMNVANHFL	VPIQGTNLL	YQDPTIQPTGSY	KPRTSTPVT	KPRTSTPVTEF	RTSTPVTEF	SPITAAARF	LEQKVDKVL	IKRDIIRSAI	ALDQTDIRV	ASDKEQILF	KLIAGVNYI	RVARPLLAA	HPIHQSSPSL	SPSLAKTL	SLAKTDDII	KVDKDAANY	SPFRKSASM	PFRKSASM	ALGVATAAQV	FEVKEGTQQL	GLMEGQIVSV	QPIDISTEL	KIRESATMI	VMNQVIHGV	FSIGHPLNM	VLPNSTLGV	LLNSSTTRV	GRLNVSSL	EEEANKVLL	SELKYEYVL	RENGVVLDQL	SPRGGIEGL	RLDDGTTQL	VTDSNLIY	SDGAHLYL	YSDPNNHEVY	PNNHEVYII
MG986456.1_Mumps_rubulavirus_strain_MuVs/Kansas.USA/8.17/4G_partial_genome	G	IPNARANL	ARGEHGNTF	GMNVANHFL	APIQGTNLL	YQDPTIQPTGSY	KPRTSTPVT	KPRTSTPVTEF	RTSTPVTEF	SPITAAARF	LEQKVDKVL	IKRDIIRSAI	ALDQTDIRV	ASDKEQILF	KLIAGVNYI	RVARPLLAA	HPIHQSSPSL	SPSLAKTL	SLAKTDDII	KVDKDAANY	SPFRKSASM	PFRKSASM	ALGVATAAQV	FEVKEGTQQL	GLMEGQIVSV	QPIDISTEL	KIRESATMI	VMNQVIHGV	FSIGHPLNM	VLPNSTLGV	LLNSSTTRV	GRLNVSSL	EEEANKVLL	SELKYEYVL	RENGVVLDQL	SPRGGIEGL	RLDDGTTQL	VTDSNLIY	SDGAHLYL	YSDPNNHEVY	PNNHEVYII
MG986457.1_Mumps_rubulavirus_strain_MuVs/Texas.USA/18.17/G_partial_genome	G	IPNARANL	ARGEHGNTF	GMNVANHFL	APIQGTNLL	YQDPTIQPTGSY	KPRTSTPVT	KPRTSTPVTEF	RTSTPVTEF	SPITAAARF	LEQKVDKVL	IKRDIIRSAI	ALDQTDIRV	ASDKEQILF	KLIAGVNYI	RVARPLLAA	HPIHQSSPSL	SPSLAKTL	SLAKTDDII	KVDKDAANY	SPFRKSASM	PFRKSASM	ALGVATAAQV	FEVKEGTQQL	GLMEGQIVSV	QPIDISTEL	KIRESATMI	VMNQVIHGV	FSIGHPLNM	VLPNSTLGV	LLNSSTTRV	GRLNVSSL	EEEANKVLL	SELKYEYVL	RENGVVLDQL	SPRGGIEGL	RLDDGTTQL	VTDSNLIY	SDGAHLYL	YSDPNNHEVY	PNNHEVYII
MG986458.1_Mumps_rubulavirus_strain_MuVs/Pennsylvania.USA/19.16G_partial_genome	G	IPNARANL	ARGEHGNTF	GMNVANHFL	APIQGTNLL	YQDPTIQPTGSY	KPRTSTPVT	KPRTSTPVTEF	RTSTPVTEF	SPITAAARF	LEQKVDKVL	IKRDIIRSAI	ALDQTDIRV	ASDKEQILF	KLIAGVNYI	RVARPLLAA	HPIHQSSPSL	SPSLAKTL	SLAKTDDII	KVDKDAANY	SPFRKSASM	PFRKSASM	ALGVATAAQV	FEVKEGTQQL	GLMEGQIVSV	QPIDISTEL	KIRESATMI	VMNQVIHGV	FSIGHPLNM	VLPNSTLGV	LLNSSTTRV	GRLNVSSL	EEEANKVLL	SELKYEYVL	RENGVVLDQL	SPRGGIEGL	RLDDGTTQL	VTDSNLIY	SDGAHLYL	YSDPNNHEVY	PNNHEVYII
MG986459.1_Mumps_rubulavirus_strain_MuVs/Massachusetts.USA/19.17/3G_partial_genome	G	IPNARANL	ARGEHGNTF	GMNVANHFL	APIQGTNLL	YQDPTIQPTGSY	KPRTSTPVT	KPRTSTPVTEF	RTSTPVTEF	SPITAAARF	LEQKVDKVL	IKRDIIRSAI	ALDQTDIRV	ASDKEQILF	KLIAGVNYI	RVARPLLAA	HPIHQSSPSL	SPSLAKTL	SLAKTDDII	KVDKDAANY	SPFRKSASM	PFRKSASM	ALGVATAAQV	FEVKEGTQQL	GLMEGQIVSV	QPIDISTEL	KIRESATMI	VMNQVIHGV	FSIGHPLNM	VLPNSTLGV	LLNSSTTRV	GRLNVSSL	EEEANKVLL	SELKYEYVL	RENGVVLDQL	SPRGGIEGL	RLDDGTTQL	VTDSNLIY	SDGAHLYL	YSDPNNHEVY	PNNHEVYII
MG986460.1_Mumps_rubulavirus_strain_MuVs/Illinois.USA/26.15/2G_partial_genome	G	IPNARANL	ARGEHGNTF	GMNVANHFL	APIQGTNLL	YQDPTIQPTGSY	KPRTSTPVT	KPRTSTPVTEF	RTSTPVTEF	SPITAAARF	LEQKVDKVL	IKRDIIRSAI	ALDQTDIRV	ASDKEQILF	KLIAGVNYI	RVARPLLAA	HPIHQSSPSL	SPSLAKTL	SLAKTDDII	KVDKDAANY	SPFRKSASM	PFRKSASM	ALGVATAAQV	FEVKEGTQQL	GLMEGQIVSV	QPIDISTEL	KIRESATMI	VMNQVIHGV	FSIGHPLNM	VLPNSTLGV	LLNSSTTRV	GRLNVSSL	EEEANKVLL	SELKYEYVL	RENGVVLDQL	SPRGGIEGL	RLDDGTTQL	VTDSNLIY	SDGAHLYL	YSDPNNHEVY	PNNHEVYII
MG986461.1_Mumps_rubulavirus_strain_MuVs/Massachusetts.USA/22.17/2G_partial_genome	G	IPNARANL	ARGEHGNTF	GMNVANHFL	APIQGTNLL	YQDPTIQPTGSY	KPRTSTPVT	KPRTSTPVTEF	RTSTPVTEF	SPITAAARF	LEQKVDKVL	IKRDIIRSAI	ALDQTDIRV	ASDKEQILF	KLIAGVNYI	RVARPLLAA	HPIHQSSPSL	SPSLAKTL	SLAKTDDII	KVDKDAANY	SPFRKSASM	PFRKSASM	ALGVATAAQV	FEVKEGTQQL	GLMEGQIVSV	QPIDISTEL	KIRESATMI	VMNQVIHGV	FSIGHPLNM	VLPNSTLGV	LLNSSTTRV	GRLNVSSL	EEEANKVLL	SELKYEYVL	RENGVVLDQL	SPRGGIEGL	RLDDGTTQL	VTDSNLIY	SDGAHLYL	YSDPNNHEVY	PNNHEVYII
MG986462.1_Mumps_rubulavirus_strain_MuVs/Massachusetts.USA/25.17/4G_partial_genome	G	IPNARANL	ARGEHGNTF	GMNVANHFL	APIQGTNLL	YQDPTIQPTGSY	KPRTSTPVT	KPRTSTPVTEF	RTSTPVTEF	SPITAAARF	LEQKVDKVL	IKRDIIRSAI	ALDQTDIRV	ASDKEQILF	KLIAGVNYI	RVARPLLAA	HPIHQSSPSL	SPSLAKTL	SLAKTDDII	KVDKDAANY	SPFRKSASM	PFRKSASM	ALGVATAAQV	FEVKEGTQQL	GLMEGQIVSV	QPIDISTEL	KIRESATMI	VMNQVIHGV	FSIGHPLNM	VLPNSTLGV	LLNSSTTRV	GRLNVSSL	EEEANKVLL	SELKYEYVL	RENGVVLDQL	SPRGGIEGL	RLDDGTTQL	VTDSNLIY	SDGAHLYL	YSDPNNHEVY	PNNHEVYII
MG986463.1_Mumps_rubulavirus_strain_MuVs/NewHampshire.USA/40.16G_partial_genome	G	IPNARANL	ARGEHGNTF	GMNVANHFL	APIQGTNLL	YQDPTIQPTGSY	KPRTSTPVT	KPRTSTPVTEF	RTSTPVTEF	SPITAAARF	LEQKVDKVL	IKRDIIRSAI	ALDQTDIRV	ASDKEQILF	KLIAGVNYI	RVARPLLAA	HPIHQSSPSL	SPSLAKTL	SLAKTDDII	KVDKDAANY	SPFRKSASM	PFRKSASM	ALGVATAAQV	FEVKEGTQQL	GLMEGQIVSV	QPIDISTEL	KIRESATMI	VMNQVIHGV	FSIGHPLNM	VLPNSTLGV	LLNSSTTRV	GRLNVSSL	EEEANKVLL	SELKYEYVL	RENGVVLDQL	SPRGGIEGL	RLDDGTTQL	VTDSNLIY	SDGAHLYL	YSDPNNHEVY	PNNHEVYII
MG986464.1_Mumps_rubulavirus_strain_MuVs/Massachusetts.USA/24.17/3G_partial_genome	G	IPNARANL	ARGEHGNTF	GMNVANHFL	APIQGTNLL	YQDPTIQPTGSY	KPRTSTPVT	KPRTSTPVTEF	RTSTPVTEF	SPITAAARF	LEQKVDKVL	IKRDIIRSAI	ALDQTDIRV	ASDKEQILF	KLIAGVNYI	RVARPLLAA	HPIHQSSPSL	SPSLAKTL	SLAKTDDII	KVDKDAANY	SPFRKSASM	PFRKSASM	ALGVATAAQV	FEVKEGTQQL	GLMEGQIVSV	QPIDISTEL	KIRESATMI	VMNQVIHGV	FSIGHPLNM	VLPNSTLGV	LLNSSTTRV	GRLNVSSL	EEEANKVLL	SELKYEYVL	RENGVVLDQL	SPRGGIEGL	RLDDGTTQL	VTDSNLIY	SDGAHLYL	YSDPNNHEVY	PNNHEVYII
MG986465.1_Mumps_rubulavirus_strain_MuVs/Pennsylvania.USA/51.14G_partial_genome	G	IPNARANL	ARGEHGNTF	GMNVANHFL	APIQGTNLL	YQDPTIQPTGSY	KPRTSTPVT	KPRTSTPVTEF	RTSTPVTEF	SPITAAARF	LEQKVDKVL	IKRDIIRSAI	ALDQTDIRV	ASDKEQILF	KLIAGVNYI	RVARPLLAA	HPIHQSSPSL	SPSLAKTL	SLAKTDDII	KVDKDAANY	SPFRKSASM	PFRKSASM	ALGVATAAQV	FEVKEGTQQL	GLMEGQIVSV	QPIDISTEL	KIRESATMI	VMNQVIHGV	FSIGHPLNM	VLPNSTLGV	LLNSSTTRV	GRLNVSSL	EEEANKVLL	SELKYEYVL	RENGVVLDQL	SPRGGIEGL	RLDDGTTQL	VTDSNLIY	SDGAHLYL	YSDPNNHEVY	PNNHEVYII
MG986466.1_Mumps_rubulavirus_strain_MuVs/Georgia.USA/2.17G_partial_genome	G	IPNARANL	ARGEHGNTF	GMNVANHFL	APIQGTNLL	YQDPTIQPTGSY	KPRTSTPVT	KPRTSTPVTEF	RTSTPVTEF	SPITAAARF	LEQKVDKVL	IKRDIIRSAI	ALDQTDIRV	ASDKEQILF	KLIAGVNYI	RVARPLLAA	HPIHQSSPSL	SPSLAKTL	SLAKTDDII	KVDKDAANY	SPFRKSASM	PFRKSASM	ALGVATAAQV	FEVKEGTQQL	GLMEGQIVSV	QPIDISTEL	KIRESATMI	VMNQVIHGV	FSIGHPLNM	VLPNSTLGV	LLNSSTTRV	GRLNVSSL	EEEANKVLL	SELKYEYVL	RENGVVLDQL	SPRGGIEGL	RLDDGTTQL	VTDSNLIY	SDGAHLYL	YSDPNNHEVY	PNNHEVYII
MG986467.1_Mumps_rubulavirus_strain_MuVs/Massachusetts.USA/22.17/6G_partial_genome	G	IPNARANL	ARGEHGNTF	GMNVANHFL	APIQGTNLL	YQDPTIQPTGSY	KPRTSTPVT	KPRTSTPVTEF	RTSTPVTEF	SPITAAARF	LEQKVDKVL	IKRDIIRSAI	ALDQTDIRV	ASDKEQILF	KLIAGVNYI	RVARPLLAA	HPIHQSSPSL	SPSLAKTL	SLAKTDDII	KVDKDAANY	SPFRKSASM	PFRKSASM	ALGVATAAQV	FEVKEGTQQL	GLMEGQIVSV	QPIDISTEL	KIRESATMI	VMNQVIHGV	FSIGHPLNM	VLPNSTLGV	LLNSSTTRV	GRLNVSSL	EEEANKVLL	SELKYEYVL	RENGVVLDQL	SPRGGIEGL	RLDDGTTQL	VTDSNLIY	SDGAHLYL	YSDPNNHEVY	PNNHEVYII
MG986468.1_Mumps_rubulavirus_strain_MuVs/Massachusetts.USA/9.17/G_partial_genome	G	IPNARANL	ARGEHGNTF	GMNVANHFL	APIQGTNLL	YQDPTIQPTGSY	KPRTSTPAT	KPRTSTPATEF	RTSTPATEF	SPITAAARF	LEQKVDKVL	IKRDIIRSAI	ALDQTDIRV	ASDKEQILF	KLIAGVNYI	RVARPLLAA	HPIHQSSPSL	SPSLAKTL	SLAKTDDII	KVDKDAANY	SPFRKSASM	PFRKSASM	ALGVATAAQV	FEVKEGTQQL	GLMEGQIVSV	KPIDISTEL	KIRESATMI	VMNQVIHGV	FSIGHPLNM	VLPNSTLGV	LLNSSTTRV	GRLNVSSL	EEEANKVLL	SELKYEYVL	RENGVVLDQL	SPRGGIEGL	RLDDGTTQL	VTDSNLIY	SDGAHLYL	YSDPNNHEVY	PNNHEVYII
MG460606.1_Mumps_virus_genotype_G_strain_MuVi/DadraNagarHaveli.IND/42.16/2G_complete_genome	G	IPNARANL	ARGEHGNTF	GMNVANHFL	APIQGTNPL	YQDPTIQPTGSY	KPRTSTPVT	KPRTSTPVTEF	RTSTPVTEF	SPITAAARF	LEQKVDKVL	IKRDIIRSAI	ALDQTDIRV	ASDKEQILF	KLIAGVNYI	RVARPLLAA	HPIHQSSPSL	SPSLAKTL	SLAKTDDII	KVDKDAANY	SPFRKSASM	PFRKSASM	ALGVATAAQV	FEVKEGTQQL	GLMEGQIVSV	QPIDISTEL	KIRESATMI	VMNQVIHGV	FSIGHPLNM	VLPNSTLGV	LLNSSTTRV	GRLNVSSL	EEEANKVLL	SELKYEYVL	RENGVVLDQL	SPRGGIEGL	RLDDGTTQL	VTDSNLIY	SDGAHLYL	YSDPNNHEVY	PNNHEVYII
MG765426.1_Mumps_virus_genotype_G_strain_MuVi/NewPlymouth.NZL/30.17G_complete_genome	G	IPNARANL	ARGEHGNTF	GMNVANHFL	APIQGTNSL	YQDPTIQPTGSY	KPRTSTPVT	KPRTSTPVTEF	RTSTPVTEF	SPITAAARF	LEQKVDKVL	IKRDIIRSAI	ALDQTDIRV	ASDKEQILF	KLIAGVNYI	RVARPLLAA	HPIHQSSPSL	SPSLAKTL	SLAKTDDII	KVDKDAANY	SPFRKSASM	PFRKSASM	ALGVATAAQV	FEVKEGTQQL	GLMEGQIVSV	KPIDISTEL	KIRESATMI	VMNQVIHGV	FSIGHPLNM	VLPNSTLGV	LLNSSTTRV	GRLNVSSL	EEEANKVLL	SELKYEYVL	RENGVVLDQL	SPRGGIEGL	RLDDGTTQL	VTDSNLIY	SDGAHLYL	YSDPNNHEVY	PNNHEVYII
MG765427.1_Mumps_virus_genotype_G_strain_MuVi/Dunedin.NZL/32.17G_complete_genome	G	IPNARANL	ARGEHGNTF	GMNVANHFL	APIQGTNSL	YQDPTIQPTGSY	KPRTSTPVT	KPRTSTPVTEF	RTSTPVTEF	SPITAAARF	LEQKVDKVL	IKRDIIRSAI	ALDQTDIRV	ASDKEQILF	KLIAGVNYI	RVARPLLAA	HPIHQSSPSL	SPSLAKTL	SLAKTDDII	KVDKDAANY	SPFRKSASM	PFRKSASM	ALGVATAAQV	FEVKEGTQQL	GLMEGQIVSV	KPIDISTEL	KIRESATMI	VMNQVIHGV	FSIGHPLNM	VLPNSTLGV	LLNSSTTRV	GRLNVSSL	EEEANKVLL	SELKYEYVL	RENGVVLDQL	SPRGGIEGL	RLDDGTTQL	VTDSNLIY	SDGAHLYL	YSDPNNHEVY	PNNHEVYII
MH638234.1_Mumps_virus_genotype_G_strain_MuVs/Rockhampton.AUS/41.16G_complete_genome	G	IPNARANL	ARGEHGNTF	GMNVANHFL	APIQGTNLL	YQDPTIQPTGSY	KPRTSTPVT	KPRTSTPVTEF	RTSTPVTEF	SPITAAARF	LEQKVDKVL	IKRDIIRSAI	ALDQTDIRV	ASDKEQILF	KLIAGVNYI	RVARPLLAA	HPIHQSSPSL	SPSLAKTL	SLAKTDDII	KVDKDAANY	SPFRKSASM	PFRKSASM	ALGVATAAQV	FEVKEGTQQL	GLMEGQIVSV	QPIDISTEL	KIRESATMI	VMNQVIHGV	FSIGHPLNM	VLPNSTLGV	LLNSSTTRV	GRLNVSSL	EEEANKVLL	SELKYEYVL	RENGVVLDQL	SPRGGIEGL	RLDDGTTQL	VTDSNLIY	SDGAHLYL	YSDPNNHEVY	PNNHEVYII
MH638235.1_Mumps_virus_genotype_G_strain_MuVs/MountIsa.AUS/10.17G_complete_genome	G	IPNARANL	ARGEHGNTF	GMNVANHFL	APIQGTNLL	YQDPTIQPTGSY	KPRTSTPVT	KPRTSTPVTEF	RTSTPVTEF	SPITAAARF	LEQKVDKVL	IKRDIIRSAI	ALDQTDIRV	ASDKEQILF	KLIAGVNYI	RVARPLLAA	HPIHQSSPSL	SPSLAKTL	SLAKTDDII	KVDKDAANY	SPFRKSASM	PFRKSASM	ALGVATAAQV	FEVKEGTQQL	GLMEGQIVSV	QPIDISTEL	KIRESATMI	VMNQVIHGV	FSIGHPLNM	VLPNSTLGV	LLNSSTTRV	GRLNVSSL	EEEANKVLL	SELKYEYVL	RENGVVLDQL	SPRGGIEGL	RLDDGTTQL	VTDSNLIY	SDGAHLYL	YSDPNNHEVY	PNNHEVYII
MK033747.1_Mumps_virus_genotype_G_isolate_MuVi/Ontario.CAN/09.17/4G_complete_genome	G	IPNARANL	ARGEHGNTF	GMNVANHFL	APIQGTNLL	YQDPTIQPTGSY	KPRTSTPVT	KPRTSTPVTEF	RTSTPVTEF	SPITAAARF	LEQKVDKVL	IKRDIIRSAI	ALDQTDIRV	ASDKEQILF	KLIAGVNYI	RVARPLLAA	HPIHQSSPSL	SPSLAKTL	SLAKTDDII	KVDKDAANY	SPFRKSASM	PFRKSASM	ALGVATAAQV	FEVKEGTQQL	GLMEGQIVSV	QPIDISTEL	KIRESATMI	VMNQVIHGV	FSIGHPLNM	VLPNSTLGV	LLNSSTTRV	GRLNVSSL	EEEANKVLL	SELKYEYVL	RENGVVLDQL	SPRGGIEGL	RLDDGTTQL	VTDSNLIY	SDGAHLYL	YSDPNNHEVY	PNNHEVYII
MK033749.1_Mumps_virus_genotype_G_isolate_MuVi/Ontario.CAN/09.17/6G_complete_genome	G	IPNARANL	ARGEHGNTF	GMNVANHFL	APIQGTNLL	YQDPTIQPTGSY	KPRTSTPVT	KPRTSTPVTEF	RTSTPVTEF	SPITAAARF	LEQKVDKVL	IKRDIIRSAI	ALDQTDIRV	ASDKEQILF	KLIAGVNYI	RVARPLLAA	HPIHQSSPSL	SPSLAKTL	SLAKTDDII	KVDKDAANY	SPFRKSASM	PFRKSASM	ALGVATAAQV	FEVKEGTQQL	GLMEGQIVSV	QPIDISTEL	KIRESATMI	VMNQVIHGV	FSIGHPLNM	VLPNSTLGV	LLNSSTTRV	GRLNVSSL	EEEANKVLL	SELKYEYVL	RENGVVLDQL	SPRGGIEGL	RLDDGTTQL	VTDSNLIY	SDGAHLYL	YSDPNNHEVY	PNNHEVYII
MK033750.1_Mumps_virus_genotype_G_isolate_MuVi/Ontario.CAN/09.17/7G_complete_genome	G	IPNARANL	ARGEHGNTF	GMNVANHFL	APIQGTNLL	YQDPTIQPTGSY	KPRTSTPVT	KPRTSTPVTEF	RTSTPVTEF	SPITAAARF	LEQKVDKVL	IKRDIIRSAI	ALDQTDIRV	ASDKEQILF	KLIAGVNYI	RVARPLLAA	HPIHQSSPSL	SPSLAKTL	SLAKTDDII	KVDKDAANY	SPFRKSASM	PFRKSASM	ALGVATAAQV	FEVKEGTQQL	GLMEGQIVSV	QPIDISTEL	KIRESATMI	VMNQVIHGV	FSIGHPLNM	VLPNSTLGV	LLNSSTTRV	GRLNVSSL	EEEANKVLL	SELKYEYVL	RENGVVLDQL	SPRGGIEGL	RLDDGTTQL	VTDSNLIY	SDGAHLYL	YSDPNNHEVY	PNNHEVYII
MK033751.1_Mumps_virus_genotype_G_isolate_MuVi/Ontario.CAN/09.17/8G_complete_genome	G	IPNARANL	ARGEHGNTF	GMNVANHFL	APIQGTNLL	YQDPTIQPTGSY	KPRTSTPVT	KPRTSTPVTEF	RTSTPVTEF	SPITAAARF	LEQKVDKVL	IKRDIIRSAI	ALDQTDIRV	ASDKEQILF	KLIAGVNYI	RVARPLLAA	HPIHQSSPSL	SPSLAKTL	SLAKTDDII	KVDKDAANY	SPFRKSASM	PFRKSASM	ALGVATAAQV	FEVKEGTQQL	GLMEGQIVSV	QPIDISTEL	KIRESATMI	VMNQVIHGV	FSIGHPLNM	VLPNSTLGV	LLNSSTTRV	GRLNVSSL	EEEANKVLL	SELKYEYVL	RENGVVLDQL	SPRGGIEGL	RLDDGTTQL	VTDSNLIY	SDGAHLYL	YSDPNNHEVY	PNNHEVYII
MK033752.1_Mumps_virus_genotype_G_isolate_MuVi/Ontario.CAN/09.17/9G_complete_genome	G	IPNARANL	ARGEHGNTF	GMNVANHFL	APIQGTNLL	YQDPTIQPTGSY	KPRTSTPVT	KPRTSTPVTEF	RTSTPVTEF	SPITAAARF	LEQKVDKVL	IKRDIIRSAI	ALDQTDIRV	ASDKEQILF	KLIAGVNYI	RVARPLLAA	HPIHQSSPSL	SPSLAKTL	SLAKTDDII	KVDKDAANY	SPFRKSASM	PFRKSASM	ALGVATAAQV	FEVKEGTQQL	GLMEGQIVSV	QPIDISTEL	KIRESATMI	VMNQVIHGV	FSIGHPLNM	VLPNSTLGV	LLNSSTTRV	GRLNVSSL	EEEANKVLL	SELKYEYVL	RENGVVLDQL	SPRGGIEGL	RLDDGTTQL	VTDSNLIY	SNGAHLYL	YSDPNNHEVY	PNNHEVYII
MK033753.1_Mumps_virus_genotype_G_isolate_MuVi/Ontario.CAN/09.17/10G_complete_genome	G	IPNARANL	ARGEHGNTF	GMNVANHFL	APIQGTNLL	YQDPTIQPTGSY	KPRTSTPVT	KPRTSTPVTEF	RTSTPVTEF	SPITAAARF	LEQKVDKVL	IKRDIIRSAI	ALDQTDIRV	ASDKEQILF	KLIAGVNYI	RVARPLLAA	HPIHQSSPSL	SPSLAKTL	SLAKTDDII	KVDKDAANY	SPFRKSASM	PFRKSASM	ALGVATAAQV	FEVKEGTQQL	GLMEGQIVSV	QPIDISTEL	KIRESATMI	VMNQVIHGV	FSIGHPLNM	VLPNSTLGV	LLNSSTTRV	GRLNVSSL	EEEANKVLL	SELKYEYVL	RENGVVLDQL	SPRGGIEGL	RLDDGTTQL	VTDSNLIY	SDGAHLYL	YSDPNNHEVY	PNNHEVYII
MK033754.1_Mumps_virus_genotype_G_isolate_MuVi/Ontario.CAN/06.17/3G_complete_genome	G	IPNARANL	ARGEHGNTF	GMNVANHFL	APIQGTNLL	YQDPTIQPTGSY	KPRTSTPVT	KPRTSTPVTEF	RTSTPVTEF	SPITAAARF	LEQKVDKVL	IKRDIIRSAI	ALDQTDIRV	ASDKEQILF	KLIAGVNYI	RVARPLLAA	HPIHQSSPSL	SPSLAKTL	SLAKTDDII	KVDKDAANY	SPFRKSASM	PFRKSASM	ALGVATAAQV	FEVKEGTQQL	GLMEGQIVSV	QPIDISTEL	KIRESATMI	VMNQVIHGV	FSIGHPLNM	VLPNSTLGV	LLNSSTTRV	GRLNVSSL	EEEANKVLL	SELKYEYVL	RENGVVLDQL	SPRGGIEGL	RLDDGTTQL	VTDSNLIY	SDGAHLYL	YSDPNNHEVY	PNNHEVYII
MK033755.1_Mumps_virus_genotype_G_isolate_MuVi/Ontario.CAN/06.17/4G_complete_genome	G	IPNARANL	ARGEHGNTF	GMNVANHFL	APIQGTNLL	YQDPTIQPTGSY	KPRTSTPVT	KPRTSTPVTEF	RTSTPVTEF	SPITAAARF	LEQKVDKVL	IKRDIIRSAI	ALDQTDIRV	ASDKEQILF	KLIAGVNYI	RVARPLLAA	HPIHQSSPSL	SPSLAKTL	SLAKTDDII	KVDKDAANY	SPFRKSASM	PFRKSASM	ALGVATAAQV	FEVKEGTQQL	GLMEGQIVSV	QPIDISTEL	KIRESATMI	VMNQVIHGV	FSIGHPLNM	VLPNSTLGV	LLNSSTTRV	GRLNVSSL	EEEANKVLL	SELKYEYVL	RENGVVLDQL	SPRGGIEGL	RLDDGTTQL	VTDSNLIY	SDGAHLYL	YSDPNNHEVY	PNNHEVYII
MK033756.1_Mumps_virus_genotype_G_isolate_MuVi/Ontario.CAN/08.17/1G_complete_genome	G	IPNARANL	ARGEHGNTF	GMNVANHFL	APIQGTNLL	YQDPTIQPTGSY	KPRTSTPVT	KPRTSTPVTEF	RTSTPVTEF	SPITAAARF	LEQKVDKVL	IKRDIIRSAI	ALDQTDIRV	ASDKEQILF	KLIAGVNYI	RVARPLLAA	HPIHQSSPSL	SPSLAKTL	SLAKTDDII	KVDKDAANY	SPFRKSASM	PFRKSASM	ALGVATAAQV	FEVKEGTQQL	GLMEGQIVSV	QPIDISTEL	KIRESATMI	VMNQVIHGV	FSIGHPLNM	VLPNSTLGV	LLNSSTTRV	GRLNVSSL	EEEANKVLL	SELKYEYVL	RENGVVLDQL	SPRGGIEGL	RLDDGTTQL	VTDSNLIY	SDGAHLYL	YSDPNNHEVY	PNNHEVYII
MK033757.1_Mumps_virus_genotype_G_isolate_MuVi/Ontario.CAN/08.17/3G_complete_genome	G	IPNARANL	ARGEHGNTF	GMNVANHFL	APIQGTNLL	YQDPTIQPTGSY	KPRTSTPVT	KPRTSTPVTEF	RTSTPVTEF	SPITAAARF	LEQKVDKVL	IKRDIIRSAI	ALDQTDIRV	ASDKEQILF	KLIAGVNYI	RVARPLLAA	HPIHQSSPSL	SPSLAKTL	SLAKTDDII	KVDKDAANY	SPFRKSASM	PFRKSASM	ALGVATAAQV	FEVKEGTQQL	GLMEGQIVSV	QPIDISTEL	KIRESATMI	VMNQVIHGV	FSIGHPLNM	VLPNSTLGV	LLNSSTTRV	GRLNVSSL	EEEANKVLL	SELKYEYVL	RENGVVLDQL	SPRGGIEGL	RLDDGTTQL	VTDSNLIY	SDGAHLYL	YSDPNNHEVY	PNNHEVYII
MK033758.1_Mumps_virus_genotype_G_isolate_MuVi/Ontario.CAN/12.17/1G_complete_genome	G	IPNARANL	ARGEHGNTF	GMNVANHFL	APIQGTNLL	YQDPTIQPTGSY	KPRTSTPVT	KPRTSTPVTEF	RTSTPVTEF	SPITAAARF	LEQKVDKVL	IKRDIIRSAI	ALDQTDIRV	ASDKEQILF	KLIAGVNYI	RVARPLLAA	HPIHQSSPSL	SPSLAKTL	SLAKTDDII	KVDKDAANY	SPFRKSASM	PFRKSASM	ALGVATAAQV	FEVKEGTQQL	GLMEGQIVSV	QPIDISTEL	KIRESATMI	VMNQVIHGV	FSIGHPLNM	VLPNSTLGV	LLNSSTTRV	GRLNVSSL	EEEANKVLL	SELKYEYVL	RENGVVLDQL	SPRGGIEGL	RLDDGTTQL	VTDSNLIY	SDGAHLYL	YSDPNNHEVY	PNNHEVYII
MK033759.1_Mumps_virus_genotype_G_isolate_MuVi/Ontario.CAN/12.17/2G_complete_genome	G	IPNARANL	ARGEHGNTF	GMNVANHFL	APIQGTNLL	YQDPTIQPTGSY	KPRTSTPVT	KPRTSTPVTEF	RTSTPVTEF	SPITAAARF	LEQKVDKVL	IKRDIIRSAI	ALDQTDIRV	ASDKEQILF	KLIAGVNYI	RVARPLLAA	HPIHQSSPSL	SPSLAKTL	SLAKTDDII	KVDKDAANY	SPFRKSASM	PFRKSASM	ALGVATAAQV	FEVKEGTQQL	GLMEGQIVSV	QPIDISTEL	KIRESATMI	VMNQVIHGV	FSIGHPLNM	VLPNSTLGV	LLNSSTTRV	GRLNVSSL	EEEANKVLL	SELKYEYVL	RENGVVLDQL	SPRGGIEGL	RLDDGTTQL	VTDSNLIY	SDGAHLYL	YSDPNNHEVY	PNNHEVYII
MK033760.1_Mumps_virus_genotype_G_isolate_MuVi/Ontario.CAN/12.17/3G_complete_genome	G	IPNARANL	ARGEHGNTF	GMNVANHFL	APIQGTNLL	YQDPTIQPTGSY	KPRTSTPVT	KPRTSTPVTEF	RTSTPVTEF	SPITAAARF	LEQKVDKVL	IKRDIIRSAI	ALDQTDIRV	ASDKEQILF	KLIAGVNYI	RVARPLLAA	HPIHQSSPSL	SPSLAKTL	SLAKTDDII	KVDKDAANY	SPFRKSASM	PFRKSASM	ALGVATAAQV	FEVKEGTQQL	GLMEGQIVSV	QPIDISTEL	KIRESATMI	VMNQVIHGV	FSIGHPLNM	VLPNSTLGV	LLNSSTTRV	GRLNVSSL	EEEANKVLL	SELKYEYVL	RENGVVLDQL	SPRGGIEGL	RLDDGTTQL	VTDSNLIY	SDGAHLYL	YSDPNNHEVY	PNNHEVYII
MK033761.1_Mumps_virus_genotype_G_isolate_MuVi/Ontario.CAN/12.17/4G_complete_genome	G	IPNARANL	ARGEHGNTF	GMNVANHFL	APIQGTNLL	YQDPTIQPTGSY	KPRTSTPVT	KPRTSTPVTEF	RTSTPVTEF	SPITAAARF	LEQKVDKVL	IKRDIIRSAI	ALDQTDIRV	ASDKEQILF	KLIAGVNYI	RVARPLLAA	HPIHQSSPSL	SPSLAKTL	SLAKTDDII	KVDKDAANY	SPFRKSASM	PFRKSASM	ALGVATAAQV	FEVKEGTQQL	GLMEGQIVSV	QPIDISTEL	KIRESATMI	VMNQVIHGV	FSIGHPLNM	VLPNSTLGV	LLNSSTTRV	GRLNVSSL	EEEANKVLL	SELKYEYVL	RENGVVLDQL	SPRGGIEGL	RLDDGTTQL	VTDSNLIY	SDGAHLYL	YSDPNNHEVY	PNNHEVYII
MK033762.1_Mumps_virus_genotype_G_isolate_MuVi/Ontario.CAN/12.17/5G_complete_genome	G	IPNARANL	ARGEHGNTF	GMNVANHFL	APIQGTNLL	YQDPTIQPTGSY	KPRTSTPVT	KPRTSTPVTEF	RTSTPVTEF	SPITAAARF	LEQKVDKVL	IKRDIIRSAI	ALDQTDIRV	ASDKEQILF	KLIAGVNYI	RVARPLLAA	HPIHQSSPSL	SPSLAKTL	SLAKTDDII	KVDKDAANY	SPFRKSASM	PFRKSASM	ALGVATAAQV	FEVKEGTQQL	GLMEGQIVSV	QPIDISTEL	KIRESATMI	VMNQVIHGV	FSIGHPLNM	VLPNSTLGV	LLNSSTTRV	GRLNVSSL	EEEANKVLL	SELKYEYVL	RENGVVLDQL	SPRGGIEGL	RLDDGTTQL	VTDSNLIY	SDGAHLYL	YSDPNNHEVY	PNNHEVYII
MK033763.1_Mumps_virus_genotype_G_isolate_MuVi/Ontario.CAN/13.17/1G_complete_genome	G	IPNARANL	ARGEHGNTF	GMNVANHFL	APIQGTNLL	YQDPTIQPTGSY	KPRTSTPVT	KPRTSTPVTEF	RTSTPVTEF	SPITAAARF	LEQKVDKVL	IKRDIIRSAI	ALDQTDIRV	ASDKEQILF	KLIAGVNYI	RVARPLLAA	HPIHQSSPSL	SPSLAKTL	SLAKTDDII	KVDKDAANY	SPFRKSASM	PFRKSASM	ALGVATAAQV	FEVKEGTQQL	GLMEGQIVSV	QPIDISTEL	KIRESATMI	VMNQVIHGV	FSIGHPLNM	VLPNSTLGV	LLNSSTTRV	GRLNVSSL	EEEANKVLL	SELKYEYVL	RENGVVLDQL	SPRGGIEGL	RLDDGTTQL	VTDSNLIY	SDGAHLYL	YSDPNNHEVY	PNNHEVYII
MK033764.1_Mumps_virus_genotype_G_isolate_MuVi/Ontario.CAN/13.17/2G_complete_genome	G	IPNARANL	ARGEHGNTF	GMNVANHFL	APIQGTNLL	YQDPTIQPTGSY	KPRTSTPVT	KPRTSTPVTEF	RTSTPVTEF	SPITAAARF	LEQKVDKVL	IKRDIIRSAI	ALDQTDIRV	ASDKEQILF	KLIAGVNYI	RVARPLLAA	HPIHQSSPSL	SPSLAKTL	SLAKTDDII	KVDKDAANY	SPFRKSASM	PFRKSASM	ALGVATAAQV	FEVKEGTQQL	GLMEGQIVSV	QPIDISTEL	KIRESATMI	VMNQVIHGV	FSIGHPLNM	VLPNSTLGV	LLNSSTTRV	GRLNVSSL	EEEANKVLL	SELKYEYVL	RENGVVLDQL	SPRGGIEGL	RLDDGTTQL	VTDSNLIY	SDGAHLYL	YSDPNNHEVY	PNNHEVYII
MK033765.1_Mumps_virus_genotype_G_isolate_MuVi/Ontario.CAN/09.17/1G_complete_genome	G	IPNARANL	ARGEHGNTF	GMNVANHFL	APIQGTNLL	YQDPTIQPTGSY	KPRTSTPVT	KPRTSTPVTEF	RTSTPVTEF	SPITAAARF	LEQKVDKVL	IKRDIIRSAI	ALDQTDIRV	ASDKEQILF	KLIAGVNYI	RVARPLLAA	HPIHQSSPSL	SPSLAKTL	SLAKTDDII	KVDKDAANY	SPFRKSASM	PFRKSASM	ALGVATAAQV	FEVKEGTQQL	GLMEGQIVSV	QPIDISTEL	KIRESATMI	VMNQVIHGV	FSIGHPLNM	VLPNSTLGV	LLNSSTTRV	GRLNVSSL	EEEANKVLL	SELKYEYVL	RENGVVLDQL	SPRGGIEGL	RLDDGTTQL	VTDSNLIY	SDGAHLYL	YSDPNNHEVY	PNNHEVYII
MK033766.1_Mumps_virus_genotype_G_isolate_MuVi/Ontario.CAN/04.17/1G_complete_genome	G	IPNARANL	ARGEHGNTF	GMNVANHFL	APIQGTNLL	YQDPTIQPTGSY	KPRTSTPVT	KPRTSTPVTEF	RTSTPVTEF	SPITAAARF	LEQKVDKVL	IKRDIIRSAI	ALDQTDIRV	ASDKEQILF	KLIAGVNYI	RVARPLLAA	HPIHQSSPSL	SPSLAKTL	SLAKTDDII	KVDKDAANY	SPFRKSASM	PFRKSASM	ALGVATAAQV	FEVKEGTQQL	GLMEGQIVSV	QPIDISTEL	KIRESATMI	VMNQVIHGV	FSIGHPLNM	VLPNSTLGV	LLNSSTTRV	GRLNVSSL	EEEANKVLL	SELKYEYVL	RENGVVLDQL	SPRGGIEGL	RLDDGTTQL	VTDSNLIY	SDGAHLYL	YSDPNNHEVY	PNNHEVYII
MK033767.1_Mumps_virus_genotype_G_isolate_MuVi/Ontario.CAN/06.17/1G_complete_genome	G	IPNARANL	ARGEHGNTF	GMNVANHFL	APIQGTNLL	YQDPTIQPTGSY	KPRTSTPVT	KPRTSTPVTEF	RTSTPVTEF	SPITAAARF	LEQKVDKVL	IKRDIIRSAI	ALDQTDIRV	ASDKEQILF	KLIAGVNYI	RVARPLLAA	HPIHQSSPSL	SPSLAKTL	SLAKTDDII	KVDKDAANY	SPFRKSASM	PFRKSASM	ALGVATAAQV	FEVKEGTQQL	GLMEGQIVSV	QPIDISTEL	KIRESATMI	VMNQVIHGV	FSIGHPLNM	VLPNSTLGV	LLNSSTTRV	GRLNVSSL	EEEANKVLL	SELKYEYVL	RENGVVLDQL	SPRGGIEGL	RLDDGTTQL	VTDSNLIY	SDGAHLYL	YSDPNNHEVY	PNNHEVYII
MK033768.1_Mumps_virus_genotype_G_isolate_MuVi/Ontario.CAN/06.17/2G_complete_genome	G	IPNARANL	ARGEHGNTF	GMNVANHFL	APIQGTNLL	YQDPTIQPTGSY	KPRTSTPVT	KPRTSTPVTEF	RTSTPVTEF	SPITAAARF	LEQKVDKVL	IKRDIIRSAI	ALDQTDIRV	ASDKEQILF	KLIAGVNYI	RVARPLLAA	HPIHQSSPSL	SPSLAKTL	SLAKTDDII	KVDKDAANY	SPFRKSASM	PFRKSASM	ALGVATAAQV	FEVKEGTQQL	GLMEGQIVSV	QPIDISTEL	KIRESATMI	VMNQVIHGV	FSIGHPLNM	VLPNSTLGV	LLNSSTTRV	GRLNVSSL	EEEANKVLL	SELKYEYVL	RENGVVLDQL	SPRGGIEGL	RLDDGTTQL	VTDSNLIY	SDGAHLYL	YSDPNNHEVY	PNNHEVYII
MK033769.1_Mumps_virus_genotype_G_isolate_MuVi/Ontario.CAN/07.17/1G_complete_genome	G	IPNARANL	ARGEHGNTF	GMNVANHFL	APIQGTNLL	YQDPTIQPTGSY	KPRTSTPVT	KPRTSTPVTEF	RTSTPVTEF	SPITAAARF	LEQKVDKVL	IKRDIIRSAI	ALDQTDIRV	ASDKEQILF	KLIAGVNYI	RVARPLLAA	HPIHQSSPSL	SPSLAKTL	SLAKTDDII	KVDKDAANY	SPFRKSASM	PFRKSASM	ALGVATAAQV	FEVKEGTQQL	GLMEGQIVSV	QPIDISTEL	KIRESATMI	VMNQVIHGV	FSIGHPLNM	VLPNSTLGV	LLNSSTTRV	GRLNVSSL	EEEANKVLL	SELKYEYVL	RENGVVLDQL	SPRGGIEGL	RLDDGTTQL	VTDSNLIY	SDGAHLYL	YSDPNNHEVY	PNNHEVYII
MK033770.1_Mumps_virus_genotype_G_isolate_MuVi/Ontario.CAN/08.17/2G_complete_genome	G	IPNARANL	ARGEHGNTF	GMNVANHFL	APIQGTNLL	YQDPTIQPTGSY	KPRTSTPVT	KPRTSTPVTEF	RTSTPVTEF	SPITAAARF	LEQKVDKVL	IKRDIIRSAI	ALDQTDIRV	ASDKEQILF	KLIAGVNYI	RVARPLLAA	HPIHQSSPSL	SPSLAKTL	SLAKTDDII	KVDKDAANY	SPFRKSASM	PFRKSASM	ALGVATAAQV	FEVKEGTQQL	GLMEGQIVSV	QPIDISTEL	KIRESATMI	VMNQVIHGV	FSIGHPLNM	VLPNSTLGV	LLNSSTTRV	GRLNVSSL	EEEANKVLL	SELKYEYVL	RENGVVLDQL	SPRGGIEGL	RLDDGTTQL	VTDSNLIY	SDGAHLYL	YSDPNNHEVY	PNNHEVYII
MK033771.1_Mumps_virus_genotype_G_isolate_MuVi/Ontario.CAN/09.17/2G_complete_genome	G	IPNARANL	ARGEHGNTF	GMNVANHFL	APIQGTNLL	YQDPTIQPTGSY	KPRTSTPVT	KPRTSTPVTEF	RTSTPVTEF	SPITAAARF	LEQKVDKVL	IKRDIIRSAI	ALDQTDIRV	ASDKEQILF	KLIAGVNYI	RVARPLLAA	HPIHQSSPSL	SPSLAKTL	SLAKTDDII	KVDKDAANY	SPFRKSASM	PFRKSASM	ALGVATAAQV	FEVKEGTQQL	GLMEGQIVSV	QPIDISTEL	KIRESATMI	VMNQVIHGV	FSIGHPLNM	VLPNSTLGV	LLNSSTTRV	GRLNVSSL	EEEANKVLL	SELKYEYVL	RENGVVLDQL	SPRGGIEGL	RLDDGTTQL	VTDSNLIY	SDGAHLYL	YSDPNNHEVY	PNNHEVYII
MK033772.1_Mumps_virus_genotype_G_isolate_MuVi/Ontario.CAN/09.17/3G_complete_genome	G	IPNARANL	ARGEHGNTF	GMNVANHFL	APIQGTNLL	YQDPTIQPTGSY	KPRTSTPVT	KPRTSTPVTEF	RTSTPVTEF	SPITAAARF	LEQKVDKVL	IKRDIIRSAI	ALDQTDIRV	ASDKEQILF	KLIAGVNYI	RVARPLLAA	HPIHQSSPSL	SPSLAKTL	SLAKTDDII	KVDKDAANY	SPFRKSASM	PFRKSASM	ALGVATAAQV	FEVKEGTQQL	GLMEGQIVSV	QPIDISTEL	KIRESATMI	VMNQVIHGV	FSIGHPLNM	VLPNSTLGV	LLNSSTTRV	GRLNVSSL	EEEANKVLL	SELKYEYVL	RENGVVLDQL	SPRGGIEGL	RLDDGTTQL	VTDSNLIY	SDGAHLYL	YSDPNNHEVY	PNNHEVYII
MK585570.1_Mumps_rubulavirus_strain_MuVs/Arkansas.USA/12.17/G_isolate_20170608/BC01_complete_genome	G	IPNARANL	ARGEHGNTF	GMNVANHFL	APIQGTNLL	YQDPTIQPTGSY	KPRTSTPVT	KPRTSTPVTEF	RTSTPVTEF	SPITAAARF	LEQKVDKVL	IKRDIIRSAI	ALDQTDIRV	ASDKEQILF	KLIAGVNYI	RVARPLLAA	HPIHQSSPSL	SPSLAKTL	SLAKTDDII	KVDKDAANY	SPFRKSASM	PFRKSASM	ALGVATAAQV	FEVKEGTQQL	GLMEGQIVSV	QPIDISTEL	KIRESATMI	VMNQVIHGV	FSIGHPLNM	VLPNSTLGV	LLNSSTTRV	GRLNVSSL	EEEANKVLL	SELKYEYVL	RENGVVLDQL	SPRGGIEGL	RLDDGTTQL	VTDSNLIY	SDGAHLYL	YSDPNNHEVY	PNNHEVYII
MK585571.1_Mumps_rubulavirus_strain_MuVs/Arkansas.USA/13.17/G_isolate_20170608/BC04_complete_genome	G	IPNARANL	ARGEHGNTF	GMNVANHFL	APIQGTNLL	YQDPTIQPTGSY	KPRTSTPVT	KPRTSTPVTEF	RTSTPVTEF	SPITAAARF	LEQKVDKVL	IKRDIIRSAI	ALDQTDIRV	ASDKEQILF	KLIAGVNYI	RVARPLLAA	HPIHQSSPSL	SPSLAKTL	SLAKTDDII	KVDKDAANY	SPFRKSASM	PFRKSASM	ALGVATAAQV	FEVKEGTQQL	GLMEGQIVSV	QPIDISTEL	KIRESATMI	VMNQVIHGV	FSIGHPLNM	VLPNSTLGV	LLNSSTTRV	GRLNVSSL	EEEANKVLL	SELKYEYVL	RENGVVLDQL	SPRGGIEGL	RLDDGTTQL	VTDSNLIY	SDGAHLYL	YSDPNNHEVY	PNNHEVYII
MK585572.1_Mumps_rubulavirus_strain_MuVs/Arkansas.USA/13.17/G_isolate_20170608/BC03_complete_genome	G	IPNARANL	ARGEHGNTF	GMNVANHFL	APIQGTNLL	YQDPTIQPTGSY	KPRTSTPVT	KPRTSTPVTEF	RTSTPVTEF	SPITAAARF	LEQKVDKVL	IKRDIIRSAI	ALDQTDIRV	ASDKEQILF	KLIAGVNYI	RVARPLLAA	HPIHQSSPSL	SPSLAKTL	SLAKTDDII	KVDKDAANY	SPFRKSASM	PFRKSASM	ALGVATAAQV	FEVKEGTQQL	GLMEGQIVSV	QPIDISTEL	KIRESATMI	VMNQVIHGV	FSIGHPLNM	VLPNSTLGV	LLNSSTTRV	GRLNVSSL	EEEANKVLL	SELKYEYVL	RENGVVLDQL	SPRGGIEGL	RLDDGTTQL	VTDSNLIY	SDGAHLYL	YSDPNNHEVY	PNNHEVYII
MK585573.1_Mumps_rubulavirus_strain_MuVs/Arkansas.USA/47.16/G_isolate_20171006/BC01_complete_genome	G	IPNARANL	ARGEHGNTF	GMNVANHFL	APIQGTNLL	YQDPTIQPTGSY	KPRTSTPVT	KPRTSTPVTEF	RTSTPVTEF	SPITAAARF	LEQKVDKVL	IKRDIIRSAI	ALDQTDIRV	ASDKEQILF	KLIAGVNYI	RVARPLLAA	HPIHQSSPSL	SPSLAKTL	SLAKTDDII	KVDKDAANY	SPFRKSASM	PFRKSASM	ALGVATAAQV	FEVKEGTQQL	GLMEGQIVSV	QPIDISTEL	KIRESATMI	VMNQVIHGV	FSIGHPLNM	VLPNSTLGV	LLNSSTTRV	GRLNVSSL	EEEANKVLL	SELKYEYVL	RENGVVLDQL	SPRGGIEGL	RLDDGTTQL	VTDSNLIY	SDGAHLYL	YSDPNNHEVY	PNNHEVYII
MK585574.1_Mumps_rubulavirus_strain_MuVs/Arkansas.USA/13.17/G_isolate_20170608/BC02_complete_genome	G	IPNARANL	ARGEHGNTF	GMNVANHFL	APIQGTNLL	YQDPTIQPTGSY	KPRTSTPVT	KPRTSTPVTEF	RTSTPVTEF	SPITAAARF	LEQKVDKVL	IKRDIIRSAI	ALDQTDIRV	ASDKEQILF	KLIAGVNYI	RVARPLLAA	HPIHQSSPSL	SPSLAKTL	SLAKTDDII	KVDKDAANY	SPFRKSASM	PFRKSASM	ALGVATAAQV	FEVKEGTQQL	GLMEGQIVSV	QPIDISTEL	KIRESATMI	VMNQVIHGV	FSIGHPLNM	VLPNSTLGV	LLNSSTTRV	GRLNVSSL	EEEANKVLL	SELKYEYVL	RENGVVLDQL	SPRGGIEGL	RLDDGTTQL	VTDSNLIY	SDGAHLYL	YSDPNNHEVY	PNNHEVYII
MK585575.1_Mumps_rubulavirus_strain_MuVs/Arkansas.USA/48.16/G_isolate_20171006/BC02_complete_genome	G	IPNARANL	ARGEHGNTF	GMNVANHFL	APIQGTNLL	YQDPTIQPTGSY	KPRTSTPVT	KPRTSTPVTEF	RTSTPVTEF	SPITAAARF	LEQKVDKVL	IKRDIIRSAI	ALDQTDIRV	ASDKEQILF	KLIAGVNYI	RVARPLLAA	HPIHQSSPSL	SPSLAKTL	SLAKTDDII	KVDKDAANY	SPFRKSASM	PFRKSASM	ALGVATAAQV	FEVKEGTQQL	GLMEGQIVSV	QPIDISTEL	KIRESATMI	VMNQVIHGV	FSIGHPLNM	VLPNSTLGV	LLNSSTTRV	GRLNVSSL	EEEANKVLL	SELKYEYVL	RENGVVLDQL	SPRGGIEGL	RLDDGTTQL	VTDSNLIY	SDGAHLYL	YSDPNNHEVY	PNNHEVYII
MK585576.1_Mumps_rubulavirus_strain_MuVs/Arkansas.USA/45.16/G_isolate_20171006/BC03_complete_genome	G	IPNARANL	ARGEHGNTF	GMNVANHFL	APIQGTNLL	YQDPTIQPTGSY	KPRTSTPVT	KPRTSTPVTEF	RTSTPVTEF	SPITAAARF	LEQKVDKVL	IKRDIIRSAI	ALDQTDIRV	ASDKEQILF	KLIAGVNYI	RVARPLLAA	HPIHQSSPSL	SPSLAKTL	SLAKTDDII	KVDKDAANY	SPFRKSASM	PFRKSASM	ALGVATAAQV	FEVKEGTQQL	GLMEGQIVSV	QPIDISTEL	KIRESATMI	VMNQVIHGV	FSIGHPLNM	VLPNSTLGV	LLNSSTTRV	GRLNVSSL	EEEANKVLL	SELKYEYVL	RENGVVLDQL	SPRGGIEGL	RLDDGTTQL	VTDSNLIY	SDGAHLYL	YSDPNNHEVY	PNNHEVYII
MK585577.1_Mumps_rubulavirus_strain_MuVs/Arkansas.USA/47.16/G_isolate_20171006/BC05_complete_genome	G	IPNARANL	ARGEHGNTF	GMNVANHFL	APIQGTNLL	YQDPTIQPTGSY	KPRTSTPVT	KPRTSTPVTEF	RTSTPVTEF	SPITAAARF	LEQKVDKVL	IKRDIIRSAI	ALDQTDIRV	ASDKEQILF	KLIAGVNYI	RVARPLLAA	HPIHQSSPSL	SPSLAKTL	SLAKTDDII	KVDKDAANY	SPFRKSASM	PFRKSASM	ALGVATAAQV	FEVKEGTQQL	GLMEGQIVSV	QPIDISTEL	KIRESATMI	VMNQVIHGV	FSIGHPLNM	VLPNSTLGV	LLNSSTTRV	GRLNVSSL	EEEANKVLL	SELKYEYVL	RENGVVLDQL	SPRGGIEGL	RLDDGTTQL	VTDSNLIY	SDGAHLYL	YSDPNNHEVY	PNNHEVYII
MK585578.1_Mumps_rubulavirus_strain_MuVs/Arkansas.USA/44.16/G_isolate_20171006/BC04_complete_genome	G	IPNARANL	ARGEHGNTF	GMNVANHFL	APIQGTNLL	YQDPTIQPTGSY	KPRTSTPVT	KPRTSTPVTEF	RTSTPVTEF	SPITAAARF	LEQKVDKVL	IKRDIIRSAI	ALDQTDIRV	ASDKEQILF	KLIAGVNYI	RVARPLLAA	HPIHQSSPSL	SPSLAKTL	SLAKTDDII	KVDKDAANY	SPFRKSASM	PFRKSASM	ALGVATAAQV	FEVKEGTQQL	GLMEGQIVSV	QPIDISTEL	KIRESATMI	VMNQVIHGV	FSIGHPLNM	VLPNSTLGV	LLNSSTTRV	GRLNVSSL	EEEANKVLL	SELKYEYVL	RENGVVLDQL	SPRGGIEGL	RLDDGTTQL	VTDSNLIY	SDGAHLYL	YSDPNNHEVY	PNNHEVYII
MK585579.1_Mumps_rubulavirus_strain_MuVs/Arkansas.USA/43.16/G_isolate_20171006/BC06_complete_genome	G	IPNARANL	ARGEHGNTF	GMNVANHFL	APIQGTNLL	YQDPTIQPTGSY	KPRTSTPVT	KPRTSTPVTEF	RTSTPVTEF	SPITAAARF	LEQKVDKVL	IKRDIIRSAI	ALDQTDIRV	ASDKEQILF	KLIAGVNYI	RVARPLLAA	HPIHQSSPSL	SPSLAKTL	SLAKTDDII	KVDKDAANY	SPFRKSASM	PFRKSASM	ALGVATAAQV	FEVKEGTQQL	GLMEGQIVSV	QPIDISTEL	KIRESATMI	VMNQVIHGV	FSIGHPLNM	VLPNSTLGV	LLNSSTTRV	GRLNVSSL	EEEANKVLL	SELKYEYVL	RENGVVLDQL	SPRGGIEGL	RLDDGTTQL	VTDSNLIY	SDGAHLYL	YSDPNNHEVY	PNNHEVYII
MK585580.1_Mumps_rubulavirus_strain_MuVs/Arkansas.USA/43.16/G_isolate_20171128/BC01_complete_genome	G	IPNARANL	ARGEHGNTF	GMNVANHFL	APIQGTNLL	YQDPTIQPTGSY	KPRTSTPVT	KPRTSTPVTEF	RTSTPVTEF	SPITAAARF	LEQKVDKVL	IKRDIIRSAI	ALDQTDIRV	ASDKEQILF	KLIAGVNYI	RVARPLLAA	HPIHQSSPSL	SPSLAKTL	SLAKTDDII	KVDKDAANY	SPFRKSASM	PFRKSASM	ALGVATAAQV	FEVKEGTQQL	GLMEGQIVSV	QPIDISTEL	KIRESATMI	VMNQVIHGV	FSIGHPLNM	VLPNSTLGV	LLNSSTTRV	GRLNVSSL	EEEANKVLL	SELKYEYVL	RENGVVLDQL	SPRGGIEGL	RLDDGTTQL	VTDSNLIY	SDGAHLYL	YSDPNNHEVY	PNNHEVYII
MK585581.1_Mumps_rubulavirus_strain_MuVs/Arkansas.USA/46.16/G_isolate_20171128/BC03_complete_genome	G	IPNARANL	ARGEHGNTF	GMNVANHFL	APIQGTNLL	YQDPTIQPTGSY	KPRTSTPVT	KPRTSTPVTEF	RTSTPVTEF	SPITAAARF	LEQKVDKVL	IKRDIIRSAI	ALDQTDIRV	ASDKEQILF	KLIAGVNYI	RVARPLLAA	HPIHQSSPSL	SPSLAKTL	SLAKTDDII	KVDKDAANY	SPFRKSASM	PFRKSASM	ALGVATAAQV	FEVKEGTQQL	GLMEGQIVSV	QPIDISTEL	KIRESATMI	VMNQVIHGV	FSIGHPLNM	VLPNSTLGV	LLNSSTTRV	GRLNVSSL	EEEANKVLL	SELKYEYVL	RENGVVLDQL	SPRGGIEGL	RLDDGTTQL	VTDSNLIY	SDGAHLYL	YSDPNNHEVY	PNNHEVYII
MK585582.1_Mumps_rubulavirus_strain_MuVs/Arkansas.USA/48.16/G_isolate_20171128/BC02_complete_genome	G	IPNARANL	ARGEHGNTF	GMNVANHFL	APIQGTNLL	YQDPTIQPTGSY	KPRTSTPVT	KPRTSTPVTEF	RTSTPVTEF	SPITAAARF	LEQKVDKVL	IKRDIIRSAI	ALDQTDIRV	ASDKEQILF	KLIAGVNYI	RVARPLLAA	HPIHQSSPSL	SPSLAKTL	SLAKTDDII	KVDKDAANY	SPFRKSASM	PFRKSASM	ALGVATAAQV	FEVKEGTQQL	GLMEGQIVSV	QPIDISTEL	KIRESATMI	VMNQVIHGV	FSIGHPLNM	VLPNSTLGV	LLNSSTTRV	GRLNVSSL	EEEANKVLL	SELKYEYVL	RENGVVLDQL	SPRGGIEGL	RLDDGTTQL	VTDSNLIY	SDGAHLYL	YSDPNNHEVY	PNNHEVYII
MK585583.1_Mumps_rubulavirus_strain_MuVs/Arkansas.USA/40.16/G_isolate_20171128/BC05_complete_genome	G	IPNARANL	ARGEHGNTF	GMNVANHFL	APIQGTNLL	YQDPTIQPTGSY	KPRTSTPVT	KPRTSTPVTEF	RTSTPVTEF	SPITAAARF	LEQKVDKVL	IKRDIIRSAI	ALDQTDIRV	ASDKEQILF	KLIAGVNYI	RVARPLLAA	HPIHQSSPSL	SPSLAKTL	SLAKTDDII	KVDKDAANY	SPFRKSASM	PFRKSASM	ALGVATAAQV	FEVKEGTQQL	GLMEGQIVSV	QPIDISTEL	KIRESATII	VMNQVIHGV	FSIGHPLNM	VLPNSTLGV	LLNSSTTRV	GRLNVSSL	EEEANKVLL	SELKYEYVL	RENGVVLDQL	SPRGGIEGL	RLDDGTTQL	VTDSNLIY	SDGAHLYL	YSDPNNHEVY	PNNHEVYII
MK585584.1_Mumps_rubulavirus_strain_MuVs/Arkansas.USA/47.16/G_isolate_20171128/BC04_complete_genome	G	IPNARANL	ARGEHGNTF	GMNVANHFL	APIQGTNLL	YQDPTIQPTGSY	KPRTSTPVT	KPRTSTPVTEF	RTSTPVTEF	SPITAAARF	LEQKVDKVL	IKRDIIRSAI	ALDQTDIRV	ASDKEQILF	KLIAGVNYI	RVARPLLAA	HPIHQSSPSL	SPSLAKTL	SLAKTDDII	KVDKDAANY	SPFRKSASM	PFRKSASM	ALGVATAAQV	FEVKEGTQQL	GLMEGQIVSV	QPIDISTEL	KIRESATMI	VMNQVIHGV	FSIGHPLNM	VLPNSTLGV	LLNSSTTRV	GRLNVSSL	EEEANKVLL	SELKYEYVL	RENGVVLDQL	SPRGGIEGL	RLDDGTTQL	VTDSNLIY	SDGAHLYL	YSDPNNHEVY	PNNHEVYII
MK585585.1_Mumps_rubulavirus_strain_MuVs/Arkansas.USA/43.16/G_isolate_20171128/BC06_complete_genome	G	IPNARANL	ARGEHGNTF	GMNVANHFL	APIQGTNLL	YQDPTIQPTGSY	KPRTSTPVT	KPRTSTPVTEF	RTSTPVTEF	SPITAAARF	LEQKVDKVL	IKRDIIRSAI	ALDQTDIRV	ASDKEQILF	KLIAGVNYI	RVARPLLAA	HPIHQSSPSL	SPSLAKTL	SLAKTDDII	KVDKDAANY	SPFRKSASM	PFRKSASM	ALGVATAAQV	FEVKEGTQQL	GLMEGQIVSV	QPIDISTEL	KIRESATMI	VMNQVIHGV	FSIGHPLNM	VLPNSTLGV	LLNSSTTRV	GRLNVSSL	EEEANKVLL	SELKYEYVL	RENGVVLDQL	SPRGGIEGL	RLDDGTTQL	VTDSNLIY	SDGAHLYL	YSDPNNHEVY	PNNHEVYII
MK585586.1_Mumps_rubulavirus_strain_MuVs/Arkansas.USA/5.17/G_isolate_20171128/BC08_complete_genome	G	IPNARANL	ARGEHGNTF	GMNVANHFL	APIQGTNLL	YQDPTIQPTGSY	KPRTSTPVT	KPRTSTPVTEF	RTSTPVTEF	SPITAAARF	LEQKVDKVL	IKRDIIRSAI	ALDQTDIRV	ASDKEQILF	KLIAGVNYI	RVARPLLAA	HPIHQSSPSL	SPSLAKTL	SLAKTDDII	KVDKDAANY	SPFRKSASM	PFRKSASM	ALGVATAAQV	FEVKEGTQQL	GLMEGQIVSV	QPIDISTEL	KIRESATMI	VMNQVIHGV	FSIGHPLNM	VLPNSTLGV	LLNSSTTRV	GRLNVSSL	EEEANKVLL	SELKYEYVL	RENGVVLDQL	SPRGGIEGL	RLDDGTTQL	VTDSNLIY	SDGAHLYL	YSDPNNHEVY	PNNHEVYII
MK585587.1_Mumps_rubulavirus_strain_MuVs/Arkansas.USA/47.16/G_isolate_20171128/BC07_complete_genome	G	IPNARANL	ARGEHGNTF	GMNVANHFL	APIQGTNLL	YQDPTIQPTGSY	KPRTSTPVT	KPRTSTPVTEF	RTSTPVTEF	SPITAAARF	LEQKVDKVL	IKRDIIRSAI	ALDQTDIRV	ASDKEQILF	KLIAGVNYI	RVARPLLAA	HPIHQSSPSL	SPSLAKTL	SLAKTDDII	KVDKDAANY	SPFRKSASM	PFRKSASM	ALGVATAAQV	FEVKEGTQQL	GLMEGQIVSV	QPIDISTEL	KIRESATMI	VMNQVIHGV	FSIGHPLNM	VLPNSTLGV	LLNSSTTRV	GRLNVSSL	EEEANKVLL	SELKYEYVL	RENGVVLDQL	SPRGGIEGL	RLDDGTTQL	VTDSNLIY	SDGAHLYL	YSDPNNHEVY	PNNHEVYII
MK585588.1_Mumps_rubulavirus_strain_MuVs/Arkansas.USA/45.16/G_isolate_20171128/BC09_complete_genome	G	IPNARANL	ARGEHGNTF	GMNVANHFL	APIQGTNLL	YQDPTIQPTGSY	KPRTSTPVT	KPRTSTPVTEF	RTSTPVTEF	SPITAAARF	LEQKVDKVL	IKRDIIRSAI	ALDQTDIRV	ASDKEQILF	KLIAGVNYI	RVARPLLAA	HPIHQSSPSL	SPSLAKTL	SLAKTDDII	KVDKDAANY	SPFRKSASM	PFRKSASM	ALGVATAAQV	FEVKEGTQQL	GLMEGQIVSV	QPIDISTEL	KIRESATMI	VMNQVIHGV	FSIGHPLNM	VLPNSTLGV	LLNSSTTRV	GRLNVSSL	EEEANKVLL	SELKYEYVL	RENGVVLDQL	SPRGGIEGL	RLDDGTTQL	VTDSNLIY	SDGAHLYL	YSDPNNHEVY	PNNHEVYII
MK585589.1_Mumps_rubulavirus_strain_MuVs/Arkansas.USA/51.16/G_isolate_20171128/BC10_complete_genome	G	IPNARANL	ARGEHGNTF	GMNVANHFL	APIQGTNLL	YQDPTIQPTGSY	KPRTSTPVT	KPRTSTPVTEF	RTSTPVTEF	SPITAAARF	LEQKVDKVL	IKRDIIRSAI	ALDQTDIRV	ASDKEQILF	KLIAGVNYI	RVARPLLAA	HPIHQSSPSL	SPSLAKTL	SLAKTDDII	KVDKDAANY	SPFRKSASM	PFRKSASM	ALGVATAAQV	FEVKEGTQQL	GLMEGQIVSV	QPIDISTEL	KIRESATMI	VMNQVIHGV	FSIGHPLNM	VLPNSTLGV	LLNSSTTRV	GRLNVSSL	EEEANKVLL	SELKYEYVL	RENGVVLDQL	SPRGGIEGL	RLDDGTTQL	VTDSNLIY	SDGAHLYL	YSDPNNHEVY	PNNHEVYII
MK585590.1_Mumps_rubulavirus_strain_MuVs/Arkansas.USA/43.16/G_isolate_20171128/BC11_complete_genome	G	IPNARANL	ARGEHGNTF	GMNVANHFL	APIQGTNLL	YQDPTIQPTGSY	KPRTSTPVT	KPRTSTPVTEF	RTSTPVTEF	SPITAAARF	LEQKVDKVL	IKRDIIRSAI	ALDQTDIRV	ASDKEQILF	KLIAGVNYI	RVARPLLAA	HPIHQSSPSL	SPSLAKTL	SLAKTDDII	KVDKDAANY	SPFRKSASM	PFRKSASM	ALGVATAAQV	FEVKEGTQQL	GLMEGQIVSV	QPIDISTEL	KIRESATMI	VMNQVIHGV	FSIGHPLNM	VLPNSTLGV	LLNSSTTRV	GRLNVSSL	EEEANKVLL	SELKYEYVL	RENGVVLDQL	SPRGGIEGL	RLDDGTTQL	VTDSNLIY	SDGAHLYL	YSDPNNHEVY	PNNHEVYII
MK585591.1_Mumps_rubulavirus_strain_MuVs/Arkansas.USA/46.16/G_isolate_20171128/BC12_complete_genome	G	IPNARANL	ARGEHGNTF	GMNVANHFL	APIQGTNLL	YQDPTIQPTGSY	KPRTSTPVT	KPRTSTPVTEF	RTSTPVTEF	SPITAAARF	LEQKVDKVL	IKRDIIRSAI	ALDQTDIRV	ASDKEQILF	KLIAGVNYI	RVARPLLAA	HPIHQSSPSL	SPSLAKTL	SLAKTDDII	KVDKDAANY	SPFRKSASM	PFRKSASM	ALGVATAAQV	FEVKEGTQQL	GLMEGQIVSV	QPIDISTEL	KIRESATMI	VMNQVIHGV	FSIGHPLNM	VLPNSTLGV	LLNSSTTRV	GRLNVSSL	EEEANKVLL	SELKYEYVL	RENGVVLDQL	SPRGGIEGL	RLDDGTTQL	VTDSNLIY	SDGAHLYL	YSDPNNHEVY	PNNHEVYII
MK585592.1_Mumps_rubulavirus_strain_MuVs/Arkansas.USA/45.16/G_isolate_20180104/BC02_complete_genome	G	IPNARANL	ARGEHGNTF	GMNVANHFL	APIQGTNLL	YQDPTIQPTGSY	KPRTSTPVT	KPRTSTPVTEF	RTSTPVTEF	SPITAAARF	LEQKVDKVL	IKRDIIRSAI	ALDQTDIRV	ASDKEQILF	KLIAGVNYI	RVARPLLAA	HPIHQSSPSL	SPSLAKTL	SLAKTDDII	KVDKDAANY	SPFRKSASM	PFRKSASM	ALGVATAAQV	FEVKEGTQQL	GLMEGQIVSV	QPIDISTEL	KIRESATMI	VMNQVIHGV	FSIGHPLNM	VLPNSTLGV	LLNSSTTRV	GRLNVSSL	EEEANKVLL	SELKYEYVL	RENGVVLDQL	SPRGGIEGL	RLDDGTTQL	VTDSNLIY	SDGAHLYL	YSDPNNHEVY	PNNHEVYII
MK585593.1_Mumps_rubulavirus_strain_MuVs/Arkansas.USA/52.16/G_isolate_20180104/BC01_complete_genome	G	IPNARANL	ARGEHGNTF	GMNVANHFL	APIQGTNLL	YQDPTIQPTGSY	KPRTSTPVT	KPRTSTPVTEF	RTSTPVTEF	SPITAAARF	LEQKVDKVL	IKRDIIRSAI	ALDQTDIRV	ASDKEQILF	KLIAGVNYI	RVARPLLAA	HPIHQSSPSL	SPSLAKTL	SLAKTDDII	KVDKDAANY	SPFRKSASM	PFRKSASM	ALGVATAAQV	FEVKEGTQQL	GLMEGQIVSV	QPIDISTEL	KIRESATMI	VMNQVIHGV	FSIGHPLNM	VLPNSTLGV	LLNSSTTRV	GRLNVSSL	EEEANKVLL	SELKYEYVL	RENGVVLDQL	SPRGGIEGL	RLDDGTTQL	VTDSNLIY	SDGAHLYL	YSDPNNHEVY	PNNHEVYII
MK585594.1_Mumps_rubulavirus_strain_MuVs/Arkansas.USA/47.16/G_isolate_20180104/BC03_complete_genome	G	IPNARANL	ARGEHGNTF	GMNVANHFL	APIQGTNLL	YQDPTIQPTGSY	KPRTSTPVT	KPRTSTPVTEF	RTSTPVTEF	SPITAAARF	LEQKVDKVL	IKRDIIRSAI	ALDQTDIRV	ASDKEQILF	KLIAGVNYI	RVARPLLAA	HPIHQSSPSL	SPSLAKTL	SLAKTDDII	KVDKDAANY	SPFRKSASM	PFRKSASM	ALGVATAAQV	FEVKEGTQQL	GLMEGQIVSV	QPIDISTEL	KIRESATMI	VMNQVIHGV	FSIGHPLNM	VLPNSTLGV	LLNSSTTRV	GRLNVSSL	EEEANKVLL	SELKYEYVL	RENGVVLDQL	SPRGGIEGL	RLDDGTTQL	VTDSNLIY	SDGAHLYL	YSDPNNHEVY	PNNHEVYII
MK585595.1_Mumps_rubulavirus_strain_MuVs/Arkansas.USA/43.16/G_isolate_20180104/BC04_complete_genome	G	IPNARANL	ARGEHGNTF	GMNVANHFL	APIQGTNLL	YQDPTIQPTGSY	KPRTSTPVT	KPRTSTPVTEF	RTSTPVTEF	SPITAAARF	LEQKVDKVL	IKRDIIRSAI	ALDQTDIRV	ASDKEQILF	KLIAGVNYI	RVARPLLAA	HPIHQSSPSL	SPSLAKTL	SLAKTDDII	KVDKDAANY	SPFRKSASM	PFRKSASM	ALGVATAAQV	FEVKEGTQQL	GLMEGQIVSV	QPIDISTEL	KIRESATMI	VMNQVIHGV	FSIGHPLNM	VLPNSTLGV	LLNSSTTRV	GRLNVSSL	EEEANKVLL	SELKYEYVL	RENGVVLDQL	SPRGGIEGL	RLDDGTTQL	VTDSNLIY	SDGAHLYL	YSDPNNHEVY	PNNHEVYII
MK585596.1_Mumps_rubulavirus_strain_MuVs/Arkansas.USA/41.16/G_isolate_20180104/BC05_complete_genome	G	IPNARANL	ARGEHGNTF	GMNVANHFL	APIQGTNLL	YQDPTIQPTGSY	KPRTSTPVT	KPRTSTPVTEF	RTSTPVTEF	SPITAAARF	LEQKVDKVL	IKRDIIRSAI	ALDQTDIRV	ASDKEQILF	KLIAGVNYI	RVARPLLAA	HPIHQSSPSL	SPSLAKTL	SLAKTDDII	KVDKDAANY	SPFRKSASM	PFRKSASM	ALGVATAAQV	FEVKEGTQQL	GLMEGQIVSV	QPIDISTEL	KIRESATMI	VMNQVIHGV	FSIGHPLNM	VLPNSTLGV	LLNSSTTRV	GRLNVSSL	EEEANKVLL	SELKYEYVL	RENGVVLDQL	SPRGGIEGL	RLDDGTTQL	VTDSNLIY	SDGAHLYL	YSDPNNHEVY	PNNHEVYII
MK585597.1_Mumps_rubulavirus_strain_MuVs/Arkansas.USA/41.16/G_isolate_20180104/BC06_complete_genome	G	IPNARANL	ARGEHGNTF	GMNVANHFL	APIQGTNLL	YQDPTIQPTGSY	KPRTSTPVT	KPRTSTPVTEF	RTSTPVTEF	SPITAAARF	LEQKVDKVL	IKRDIIRSAI	ALDQTDIRV	ASDKEQILF	KLIAGVNYI	RVARPLLAA	HPIHQSSPSL	SPSLAKTL	SLAKTDDII	KVDKDAANY	SPFRKSASM	PFRKSASM	ALGVATAAQV	FEVKEGTQQL	GLMEGQIVSV	QPIDISTEL	KIRESATMI	VMNQVIHGV	FSIGHPLNM	VLPNSTLGV	LLNSSTTRV	GRLNVSSL	EEEANKVLL	SELKYEYVL	RENGVVLDQL	SPRGGIEGL	RLDDGTTQL	VTDSNLIY	SDGAHLYL	YSDPNNHEVY	PNNHEVYII
MK585598.1_Mumps_rubulavirus_strain_MuVs/Arkansas.USA/44.16/G_isolate_20180104/BC08_complete_genome	G	IPNARANL	ARGEHGNTF	GMNVANHFL	APIQGTNLL	YQDPTIQPTGSY	KPRTSTPVT	KPRTSTPVTEF	RTSTPVTEF	SPITAAARF	LEQKVDKVL	IKRDIIRSAI	ALDQTDIRV	ASDKEQILF	KLIAGVNYI	RVARPLLAA	HPIHQSSPSL	SPSLAKTL	SLAKTDDII	KVDKDAANY	SPFRKSASM	PFRKSASM	ALGVATAAQV	FEVKEGTQQL	GLMEGQIVSV	QPIDISTEL	KIRESATMI	VMNQVIHGV	FSIGHPLNM	VLPNSTLGV	LLNSSTTRV	GRLNVSSL	EEEANKVLL	SELKYEYVL	RENGVVLDQL	SPRGGIEGL	RLDDGTTQL	VTDSNLIY	SDGAHLYL	YSDPNNHEVY	PNNHEVYII
MK585599.1_Mumps_rubulavirus_strain_MuVs/Arkansas.USA/51.16/G_isolate_20180104/BC07_complete_genome	G	IPNARANL	ARGEHGNTF	GMNVANHFL	APIQGTNLL	YQDPTIQPTGSY	KPRTSTPVT	KPRTSTPVTEF	RTSTPVTEF	SPITAAARF	LEQKVDKVL	IKRDIIRSAI	ALDQTDIRV	ASDKEQILF	KLIAGVNYI	RVARPLLAA	HPIHQSSPSL	SPSLAKTL	SLAKTDDII	KVDKDAANY	SPFRKSASM	PFRKSASM	ALGVATAAQV	FEVKEGTQQL	GLMEGQIVSV	QPIDISTEL	KIRESATMI	VMNQVIHGV	FSIGHPLNM	VLPNSTLGV	LLNSSTTRV	GRLNVSSL	EEEANKVLL	SELKYEYVL	RENGVVLDQL	SPRGGIEGL	RLDDGTTQL	VTDSNLIY	SDGAHLYL	YSDPNNHEVY	PNNHEVYII
MK585600.1_Mumps_rubulavirus_strain_MuVs/Arkansas.USA/47.16/G_isolate_20180104/BC10_complete_genome	G	IPNARANL	ARGEHGNTF	GMNVANHFL	APIQGTNLL	YQDPTIQPTGSY	KPRTSTPVT	KPRTSTPVTEF	RTSTPVTEF	SPITAAARF	LEQKVDKVL	IKRDIIRSAI	ALDQTDIRV	ASDKEQILF	KLIAGVNYI	RVARPLLAA	HPIHQSSPSL	SPSLAKTL	SLAKTDDII	KVDKDAANY	SPFRKSASM	PFRKSASM	ALGVATAAQV	FEVKEGTQQL	GLMEGQIVSV	QPIDISTEL	KIRESATMI	VMNQVIHGV	FSIGHPLNM	VLPNSTLGV	LLNSSTTRV	GRLNVSSL	EEEANKVLL	SELKYEYVL	RENGVVLDQL	SPRGGIEGL	RLDDGTTQL	VTDSNLIY	SDGAHLYL	YSDPNNHEVY	PNNHEVYII
MK585601.1_Mumps_rubulavirus_strain_MuVs/Arkansas.USA/51.16/G_isolate_20180104/BC09_complete_genome	G	IPNARANL	ARGEHGNTF	GMNVANHFL	APIQGTNLL	YQDPTIQPTGSY	KPRTSTPVT	KPRTSTPVTEF	RTSTPVTEF	SPITAAARF	LEQKVDKVL	IKRDIIRSAI	ALDQTDIRV	ASDKEQILF	KLIAGVNYI	RVARPLLAA	HPIHQSSPSL	SPSLAKTL	SLAKTDDII	KVDKDAANY	SPFRKSASM	PFRKSASM	ALGVATAAQV	FEVKEGTQQL	GLMEGQIVSV	QPIDISTEL	KIRESATMI	VMNQVIHGV	FSIGHPLNM	VLPNSTLGV	LLNSSTTRV	GRLNVSSL	EEEANKVLL	SELKYEYVL	RENGVVLDQL	SPRGGIEGL	RLDDGTTQL	VTDSNLIY	SDGAHLYL	YSDPNNHEVY	PNNHEVYII
MK585602.1_Mumps_rubulavirus_strain_MuVs/Arkansas.USA/45.16/G_isolate_20180104/BC11_complete_genome	G	IPNARANL	ARGEHGNTF	GMNVANHFL	APIQGTNLL	YQDPTIQPTGSY	KPRTSTPVT	KPRTSTPVTEF	RTSTPVTEF	SPITAAARF	LEQKVDKVL	IKRDIIRSAI	ALDQTDIRV	ASDKEQILF	KLIAGVNYI	RVARPLLAA	HPIHQSSPSL	SPSLAKTL	SLAKTDDII	KVDKDAANY	SPFRKSASM	PFRKSASM	ALGVATAAQV	FEVKEGTQQL	GLMEGQIVSV	QPIDISTEL	KIRESATMI	VMNQVIHGV	FSIGHPLNM	VLPNSTLGV	LLNSSTTRV	GRLNVSSL	EEEANKVLL	SELKYEYVL	RENGVVLDQL	SPRGGIEGL	RLDDGTTQL	VTDSNLIY	SDGAHLYL	YSDPNNHEVY	PNNHEVYII
MK585603.1_Mumps_rubulavirus_strain_MuVs/Arkansas.USA/47.16/G_isolate_20180104/BC12_complete_genome	G	IPNARANL	ARGEHGNTF	GMNVANHFL	APIQGTNLL	YQDPTIQPTGSY	KPRTSTPVT	KPRTSTPVTEF	RTSTPVTEF	SPITAAARF	LEQKVDKVL	IKRDIIRSAI	ALDQTDIRV	ASDKEQILF	KLIAGVNYI	RVARPLLAA	HPIHQSSPSL	SPSLAKTL	SLAKTDDII	KVDKDAANY	SPFRKSASM	PFRKSASM	ALGVATAAQV	FEVKEGTQQL	GLMEGQIVSV	QPIDISTEL	KIRESATMI	VMNQVIHGV	FSIGHPLNM	VLPNSTLGV	LLNSSTTRV	GRLNVSSL	EEEANKVLL	SELKYEYVL	RENGVVLDQL	SPRGGIEGL	RLDDGTTQL	VTDSNLIY	SDGAHLYL	YSDPNNHEVY	PNNHEVYII
MK585604.1_Mumps_rubulavirus_strain_MuVs/Arkansas.USA/45.16/G_isolate_20180125/BC01_complete_genome	G	IPNARANL	ARGEHGNTF	GMNVANHFL	APIQGTNLL	YQDPTIQPTGSY	KPRTSTPVT	KPRTSTPVTEF	RTSTPVTEF	SPITAAARF	LEQKVDKVL	IKRDIIRSAI	ALDQTDIRV	ASDKEQILF	KLIAGVNYI	RVARPLLAA	HPIHQSSPSL	SPSLAKTL	SLAKTDDII	KVDKDAANY	SPFRKSASM	PFRKSASM	ALGVATAAQV	FEVKEGTQQL	GLMEGQIVSV	QPIDISTEL	KIRESATMI	VMNQVIHGV	FSIGHPLNM	VLPNSTLGV	LLNSSTTRV	GRLNVSSL	EEEANKVLL	SELKYEYVL	RENGVVLDQL	SPRGGIEGL	RLDDGTTQL	VTDSNLIY	SDGAHLYL	YSDPNNHEVY	PNNHEVYII
MK585605.1_Mumps_rubulavirus_strain_MuVs/Arkansas.USA/46.16/G_isolate_20180125/BC02_complete_genome	G	IPNARANL	ARGEHGNTF	GMNVANHFL	APIQGTNLL	YQDPTIQPTGSY	KPRTSTPVT	KPRTSTPVTEF	RTSTPVTEF	SPITAAARF	LEQKVDKVL	IKRDIIRSAI	ALDQTDIRV	ASDKEQILF	KLIAGVNYI	RVARPLLAA	HPIHQSSPSL	SPSLAKTL	SLAKTDDII	KVDKDAANY	SPFRKSASM	PFRKSASM	ALGVATAAQV	FEVKEGTQQL	GLMEGQIVSV	QPIDISTEL	KIRESATMI	VMNQVIHGV	FSIGHPLNM	VLPNSTLGV	LLNSSTTRV	GRLNVSSL	EEEANKVLL	SELKYEYVL	RENGVVLDQL	SPRGGIEGL	RLDDGTTQL	VTDSNLIY	SDGAHLYL	YSDPNNHEVY	PNNHEVYII
MK585606.1_Mumps_rubulavirus_strain_MuVs/Arkansas.USA/45.16/G_isolate_20180125/BC04_complete_genome	G	IPNARANL	ARGEHGNTF	GMNVANHFL	APIQGTNLL	YQDPTIQPTGSY	KPRTSTPVT	KPRTSTPVTEF	RTSTPVTEF	SPITAAARF	LEQKVDKVL	IKRDIIRSAI	ALDQTDIRV	ASDKEQILF	KLIAGVNYI	RVARPLLAA	HPIHQSSPSL	SPSLAKTL	SLAKTDDII	KVDKDAANY	SPFRKSASM	PFRKSASM	ALGVATAAQV	FEVKEGTQQL	GLMEGQIVSV	QPIDISTEL	KIRESATMI	VMNQVIHGV	FSIGHPLNM	VLPNSTLGV	LLNSSTTRV	GRLNVSSL	EEEANKVLL	SELKYEYVL	RENGVVLDQL	SPRGGIEGL	RLDDGTTQL	VTDSNLIY	SDGAHLYL	YSDPNNHEVY	PNNHEVYII
MK585607.1_Mumps_rubulavirus_strain_MuVs/Arkansas.USA/45.16/G_isolate_20180125/BC03_complete_genome	G	IPNARANL	ARGEHGNTF	GMNVANHFL	APIQGTNLL	YQDPTIQPTGSY	KPRTSTPVT	KPRTSTPVTEF	RTSTPVTEF	SPITAAARF	LEQKVDKVL	IKRDIIRSAI	ALDQTDIRV	ASDKEQILF	KLIAGVNYI	RVARPLLAA	HPIHQSSPSL	SPSLAKTL	SLAKTDDII	KVDKDAANY	SPFRKSASM	PFRKSASM	ALGVATAAQV	FEVKEGTQQL	GLMEGQIVSV	QPIDISTEL	KIRESATMI	VMNQVIHGV	FSIGHPLNM	VLPNSTLGV	LLNSSTTRV	GRLNVSSL	EEEANKVLL	SELKYEYVL	RENGVVLDQL	SPRGGIEGL	RLDDGTTQL	VTDSNLIY	SDGAHLYL	YSDPNNHEVY	PNNHEVYII
MK585608.1_Mumps_rubulavirus_strain_MuVs/Arkansas.USA/51.16/G_isolate_20180125/BC05_complete_genome	G	IPNARANL	ARGEHGNTF	GMNVANHFL	APIQGTNLL	YQDPTIQPTGSY	KPRTSTPVT	KPRTSTPVTEF	RTSTPVTEF	SPITAAARF	LEQKVDKVL	IKRDIIRSAI	ALDQTDIRV	ASDKEQILF	KLIAGVNYI	RVARPLLAA	HPIHQSSPSL	SPSLAKTL	SLAKTDDII	KVDKDAANY	SPFRKSASM	PFRKSASM	ALGVATAAQV	FEVKEGTQQL	GLMEGQIVSV	QPIDISTEL	KIRESATMI	VMNQVIHGV	FSIGHPLNM	VLPNSTLGV	LLNSSTTRV	GRLNVSSL	EEEANKVLL	SELKYEYVL	RENGVVLDQL	SPRGGIEGL	RLDDGTTQL	VTDSNLIY	SDGAHLYL	YSDPNNHEVY	PNNHEVYII
MK585609.1_Mumps_rubulavirus_strain_MuVs/Arkansas.USA/50.16/G_isolate_20180125/BC06_complete_genome	G	IPNARANL	ARGEHGNTF	GMNVANHFL	APIQGTNLL	YQDPTIQPTGSY	KPRTSTPVT	KPRTSTPVTEF	RTSTPVTEF	SPITAAARF	LEQKVDKVL	IKRDIIRSAI	ALDQTDIRV	ASDKEQILF	KLIAGVNYI	RVARPLLAA	HPIHQSSPSL	SPSLAKTL	SLAKTDDII	KVDKDAANY	SPFRKSASM	PFRKSASM	ALGVATAAQV	FEVKEGTQQL	GLMEGQIVSV	QPIDISTEL	KIRESATMI	VMNQVIHGV	FSIGHPLNM	VLPNSTLGV	LLNSSTTRV	GRLNVSSL	EEEANKVLL	SELKYEYVL	RENGVVLDQL	SPRGGIEGL	RLDDGTTQL	VTDSNLIY	SDGAHLYL	YSDPNNHEVY	PNNHEVYII
MK585610.1_Mumps_rubulavirus_strain_MuVs/Arkansas.USA/46.16/G_isolate_20180125/BC07_complete_genome	G	IPNARANL	ARGEHGNTF	GMNVANHFL	APIQGTNLL	YQDPTIQPTGSY	KPRTSTPVT	KPRTSTPVTEF	RTSTPVTEF	SPITAAARF	LEQKVDKVL	IKRDIIRSAI	ALDQTDIRV	ASDKEQILF	KLIAGVNYI	RVARPLLAA	HPIHQSSPSL	SPSLAKTL	SLAKTDDII	KVDKDAANY	SPFRKSASM	PFRKSASM	ALGVATAAQV	FEVKEGTQQL	GLMEGQIVSV	QPIDISTEL	KIRESATMI	VMNQVIHGV	FSIGHPLNM	VLPNSTLGV	LLNSSTTRV	GRLNVSSL	EEEANKVLL	SELKYEYVL	RENGVVLDQL	SPRGGIEGL	RLDDGTTQL	VTDSNLIY	SDGAHLYL	YSDPNNHEVY	PNNHEVYII
MK585611.1_Mumps_rubulavirus_strain_MuVs/Arkansas.USA/45.16/G_isolate_20180125/BC08_complete_genome	G	IPNARANL	ARGEHGNTF	GMNVANHFL	APIQGTNLL	YQDPTIQPTGSY	KPRTSTPVT	KPRTSTPVTEF	RTSTPVTEF	SPITAAARF	LEQKVDKVL	IKRDIIRSAI	ALDQTDIRV	ASDKEQILF	KLIAGVNYI	RVARPLLAA	HPIHQSSPSL	SPSLAKTL	SLAKTDDII	KVDKDAANY	SPFRKSASM	PFRKSASM	ALGVATAAQV	FEVKEGTQQL	GLMEGQIVSV	QPIDISTEL	KIRESATMI	VMNQVIHGV	FSIGHPLNM	VLPNSTLGV	LLNSSTTRV	GRLNVSSL	EEEANKVLL	SELKYEYVL	RENGVVLDQL	SPRGGIEGL	RLDDGTTQL	VTDSNLIY	SDGAHLYL	YSDPNNHEVY	PNNHEVYII
MK585612.1_Mumps_rubulavirus_strain_MuVs/Arkansas.USA/38.16/G_isolate_20180125/BC09_complete_genome	G	IPNARANL	ARGEHGNTF	GMNVANHFL	APIQGTNLL	YQDPTIQPTGSY	KPRTSTPVT	KPRTSTPVTEF	RTSTPVTEF	SPITAAARF	LEQKVDKVL	IKRDIIRSAI	ALDQTDIRV	ASDKEQILF	KLIAGVNYI	RVARPLLAA	HPIHQSSPSL	SPSLAKTL	SLAKTDDII	KVDKDAANY	SPFRKSASM	PFRKSASM	ALGVATAAQV	FEVKEGTQQL	GLMEGQIVSV	QPIDISTEL	KIRESATMI	VMNQVIHGV	FSIGHPLNM	VLPNSTLGV	LLNSSTTRV	GRLNVSSL	EEEANKVLL	SELKYEYVL	RENGVVLDQL	SPRGGIEGL	RLDDGTTQL	VTDSNLIY	SDGAHLYL	YSDPNNHEVY	PNNHEVYII
MK585613.1_Mumps_rubulavirus_strain_MuVs/Arkansas.USA/51.16/G_isolate_20180125/BC10_complete_genome	G	IPNARANL	ARGEHGNTF	GMNVANHFL	APIQGTNLL	YQDPTIQPTGSY	KPRTSTPVT	KPRTSTPVTEF	RTSTPVTEF	SPITAAARF	LEQKVDKVL	IKRDIIRSAI	ALDQTDIRV	ASDKEQILF	KLIAGVNYI	RVARPLLAA	HPIHQSSPSL	SPSLAKTL	SLAKTDDII	KVDKDAANY	SPFRKSASM	PFRKSASM	ALGVATAAQV	FEVKEGTQQL	GLMEGQIVSV	QPIDISTEL	KIRESATMI	VMNQVIHGV	FSIGHPLNM	VLPNSTLGV	LLNSSTTRV	GRLNVSSL	EEEANKVLL	SELKYEYVL	RENGVVLDQL	SPRGGIEGL	RLDDGTTQL	VTDSNLIY	SDGAHLYL	YSDPNNHEVY	PNNHEVYII
MK585614.1_Mumps_rubulavirus_strain_MuVs/Arkansas.USA/48.16/G_isolate_20180125/BC11_complete_genome	G	IPNARANL	ARGEHGNTF	GMNVANHFL	APIQGTNLL	YQDPTIQPTGSY	KPRTSTPVT	KPRTSTPVTEF	RTSTPVTEF	SPITAAARF	LEQKVDKVL	IKRDIIRSAI	ALDQTDIRV	ASDKEQILF	KLIAGVNYI	RVARPLLAA	HPIHQSSPSL	SPSLAKTL	SLAKTDDII	KVDKDAANY	SPFRKSASM	PFRKSASM	ALGVATAAQV	FEVKEGTQQL	GLMEGQIVSV	QPIDISTEL	KIRESATMI	VMNQVIHGV	FSIGHPLNM	VLPNSTLGV	LLNSSTTRV	GRLNVSSL	EEEANKVLL	SELKYEYVL	RENGVVLDQL	SPRGGIEGL	RLDDGTTQL	VTDSNLIY	SDGAHLYL	YSDPNNHEVY	PNNHEVYII
MK585615.1_Mumps_rubulavirus_strain_MuVs/Arkansas.USA/49.16/G_isolate_20180125/BC12_complete_genome	G	IPNARANL	ARGEHGNTF	GMNVANHFL	APIQGTNLL	YQDPTIQPTGSY	KPRTSTPVT	KPRTSTPVTEF	RTSTPVTEF	SPITAAARF	LEQKVDKVL	IKRDIIRSAI	ALDQTDIRV	ASDKEQILF	KLIAGVNYI	RVARPLLAA	HPIHQSSPSL	SPSLAKTL	SLAKTDDII	KVDKDAANY	SPFRKSASM	PFRKSASM	ALGVATAAQV	FEVKEGTQQL	GLMEGQIVSV	QPIDISTEL	KIRESATMI	VMNQVIHGV	FSIGHPLNM	VLPNSTLGV	LLNSSTTRV	GRLNVSSL	EEEANKVLL	SELKYEYVL	RENGVVLDQL	SPRGGIEGL	RLDDGTTQL	VTDSNLIY	SDGAHLYL	YSDPNNHEVY	PNNHEVYII
MK585616.1_Mumps_rubulavirus_strain_MuVs/Arkansas.USA/46.16/G_isolate_20180215/BC01_complete_genome	G	IPNARANL	ARGEHGNTF	GMNVANHFL	APIQGTNLL	YQDPTIQPTGSY	KPRTSTPVT	KPRTSTPVTEF	RTSTPVTEF	SPITAAARF	LEQKVDKVL	IKRDIIRSAI	ALDQTDIRV	ASDKEQILF	KLIAGVNYI	RVARPLLAA	HPIHQSSPSL	SPSLAKTL	SLAKTDDII	KVDKDAANY	SPFRKSASM	PFRKSASM	ALGVATAAQV	FEVKEGTQQL	GLMEGQIVSV	QPIDISTEL	KIRESATMI	VMNQVIHGV	FSIGHPLNM	VLPNSTLGV	LLNSSTTRV	GRLNVSSL	EEEANKVLL	SELKYEYVL	RENGVVLDQL	SPRGGIEGL	RLDDGTTQL	VTDSNLIY	SDGAHLYL	YSDPNNHEVY	PNNHEVYII
MK585617.1_Mumps_rubulavirus_strain_MuVs/Arkansas.USA/5.17/G_isolate_20180327/BC02_complete_genome	G	IPNARANL	ARGEHGNTF	GMNVANHFL	APIQGTNLL	YQDPTIQPTGSY	KPRTSTPVT	KPRTSTPVTEF	RTSTPVTEF	SPITAAARF	LEQKVDKVL	IKRDIIRSAI	ALDQTDIRV	ASDKEQILF	KLIAGVNYI	RVARPLLAA	HPIHQSSPSL	SPSLAKTL	SLAKTDDII	KVDKDAANY	SPFRKSASM	PFRKSASM	ALGVATAAQV	FEVKEGTQQL	GLMEGQIVSV	QPIDISTEL	KIRESATMI	VMNQVIHGV	FSIGHPLNM	VLPNSTLGV	LLNSSTTRV	GRLNVSSL	EEEANKVLL	SELKYEYVL	RENGVVLDQL	SPRGGIEGL	RLDDGTTQL	VTDSNLIY	SDGAHLYL	YSDPNNHEVY	PNNHEVYII
MT238681.1_Mumps_rubulavirus_strain_MuVi/Amsterdam.NLD/29.17/1G_complete_genome	G	IPNARANL	ARGEHGNTF	GMNVANHFL	APIQGTNLL	YQDPNIQPTGSY	KPRTSTPVT	KPRTSTPVTEF	RTSTPVTEF	SPITAAARF	LEQKVDKVL	IKRDIIRSAI	ALDQTDIRV	ASDKEQILF	KLIAGVNYI	RVARPLLAA	HPIHQSSPSL	SPSLAKTL	SLAKTDDII	KVDKDAANY	SPFRKSASM	PFRKSASM	ALGVATAAQV	FEVKEGTQQL	GLMEGQIVSV	QPIDISTEL	KIRESATMI	VMNQVIHGV	FSIGHPLNM	VLPNSTLGV	LLNSSTTRV	GRLNVSSL	EEEANKVLL	SELKYEYVL	RENGVVLDQL	SPRGGIEGL	RLDDGTTQL	VTDSNLIY	SDGAHLYL	YSDPNNHEVY	PNNHEVYII
MT238682.1_Mumps_rubulavirus_strain_MuVi/Beugen.NLD/16.18G_complete_genome	G	IPNARANL	ARGEHGNTF	GMNVANHFL	APIQGTNLL	YQDPNIQPTGSY	KPRTSTPVT	KPRTSTPVTEF	RTSTPVTEF	SPITAAARF	LEQKVDKVL	IKRDIIRSAI	ALDQTDIRV	ASDKEQILF	KLIAGVNYI	RVARPLLAA	HPIHQSSPSL	SPSLAKTL	SLAKTDDII	KVDKDAANY	SPFRKSASM	PFRKSASM	ALGVATAAQV	FEVKEGTQQL	GLMEGQIVSV	QPIDISTEL	KIRESATMI	VMNQVIHGV	FSIGHPLNM	VLPNSTLGV	LLNSSTTRV	GRLNVSSL	EEEANKVLL	SELKYEYVL	RENGVVLDQL	SPRGGIEGL	RLDDGTTQL	VTDSNLIY	SDGAHLYL	YSDPNNHEVY	PNNHEVYII
MT238683.1_Mumps_rubulavirus_strain_MuVi/Deventer.NLD/12.19G_complete_genome	G	IPNARANL	ARGEHGNTF	GMNVANHFL	APIQGTNLL	YQDPNIQPTGSY	KPRTSTPVT	KPRTSTPVTEF	RTSTPVTEF	SPITAAARF	LEQKVDKVL	IKRDIIRSAI	ALDQTDIRV	ASDKEQILF	KLIAGVNYI	RVARPLLAA	HPIHQSSPSL	SPSLAKTL	SLAKTDDII	KVDKDAANY	SPFRKSASM	PFRKSASM	ALGVATAAQV	FEVKEGTQQL	GLMEGQIVSV	QPIDISTEL	KIRESATMI	VMNQVIHGV	FSIGHPLNM	VLPNSTLGV	LLNSSTTRV	GRLNVSSL	EEEANKVLL	SELKYEYVL	RENGVVLDQL	SPRGGIEGL	RLDDGTTQL	VTDSNLIY	SDGAHLYL	YSDPNNHEVY	PNNHEVYII
MT238684.1_Mumps_rubulavirus_strain_MuVi/Eindhoven.NLD/42.18G_complete_genome	G	IPNARANL	ARGEHGNTF	GMNVANHFL	APIQGTNLL	YQDPTIQPTGSY	KPRTSTPVT	KPRTSTPVTEF	RTSTPVTEF	SPITAAARF	LEQKVDKVL	IKRDIIRSAI	ALDQTDIRV	ASDKEQILF	KLIAGVNYI	RVARPLLAA	HPIHQSSPSL	SPSLAKTL	SLAKTDDII	KVDKDAANY	SPFRKSASM	PFRKSASM	ALGVATAAQV	FEVKEGTQQL	GLMEGQIVSV	QPIDISTEL	KIRESATMI	VMNQVIHGV	FSIGHPLNM	VLPNSTLGV	LLNSSTTRV	GRLNVSSL	EEEANKVLL	SELKYEYVL	RENGVVLDQL	SPRGGIEGL	RLDDGTTQL	VTDSNLIY	SDGAHLYL	YSDPNNHEVY	PNNHEVYII
MT238685.1_Mumps_rubulavirus_strain_MuVi/Gelderland.NLD/26.19/2G_complete_genome	G	IPNARANL	ARGEHGNTF	GMNVANHFL	APIQGTNLL	YQDPTIQPTGSY	KPRTSTPVT	KPRTSTPVTEF	RTSTPVTEF	SPITAAARF	LEQKVDKVL	IKRDIIRSAI	ALDQTDIRV	ASDKEQILF	KLIAGVNYI	RVARPLLAA	HPIHQSSPSL	SPSLAKTL	SLAKTDDII	KVDKDAANY	SPFRKSASM	PFRKSASM	ALGVATAAQV	FEVKEGTQQL	GLMEGQIVSV	QPIDISTEL	KIRESATMI	VMNQVIHGV	FSIGHPLNM	VLPNSTLGV	LLNSSTTRV	GRLNVSSL	EEEANKVLL	SELKYEYVL	RENGVVLDQL	SPRGGIEGL	RLDDGTTQL	VTDSNLIY	SDGAHLYL	YSDPNNHEVY	PNNHEVYII
MT238686.1_Mumps_rubulavirus_strain_MuVi/Noord-Holland.NLD/9.19G_complete_genome	G	IPNARANL	ARGEHGNTF	GMNVANHFL	APIQGTNLL	YQDPTIQPTGSY	KPRTSTPVT	KPRTSTPVTEF	RTSTPVTEF	SPITAAARF	LEQKVDKVL	IKRDIIRSAI	ALDQTDIRV	ASDKEQILF	KLIAGVNYI	RVARPLLAA	HPIHQSSPSL	SPSLAKTL	SLAKTDDII	KVDKDAANY	SPFRKSASM	PFRKSASM	ALGVATAAQV	FEVKEGTQQL	GLMEGQIVSV	QPIDISTEL	KIRESATII	VMNQVIHGV	FSIGHPLNM	VLPNSTLGV	LLNSSTTRV	GRLNVSSL	EEEANKVLL	SELKYEYVL	RENGVVLDQL	SPRGGIEGL	RLDDGTTQL	VTDSNLIY	SDGAHLYL	YSDPNNHEVY	PNNHEVYII
MT238687.1_Mumps_rubulavirus_strain_MuVi/Utrecht.NLD/15.19G_complete_genome	G	IPNARANL	ARGEHGNTF	GMNVANHFL	APIQGTNLL	YQDPNIQPTGSY	KPRTSTPVT	KPRTSTPVTEF	RTSTPVTEF	SPITAAARF	LEQKVDKVL	IKRDIIRSAI	ALDQTDIRV	ASDKEQILF	KLIAGVNYI	RVARPLLAA	HPIHQSSPSL	SPSLAKTL	SLAKTDDII	KVDKDAANY	SPFRKSASM	PFRKSASM	ALGVATAAQV	FEVKEGTQQL	GLMEGQIVSV	QPIDISTEL	KIRESATMI	VMNQVIHGV	FSIGHPLNM	VLPNSTLGV	LLNSSTTRV	GRLNVSSL	EEEANKVLL	SELKYEYVL	RENGVVLDQL	SPRGGIEGL	RLDDGTTQL	VTDSNLIY	SDGAHLYL	YSDPNNHEVY	PNNHEVYII
MT238688.1_Mumps_rubulavirus_strain_MuVi/Utrecht.NLD/35.19G_nearly_complete_genome	G	IPNARANL	ARGEHGNTF	GMNVANHFL	APIQGTNLL	YQDPTIQPTGSY	KPRTSTPVT	KPRTSTPVTEF	RTSTPVTEF	SPITAAARF	LEQKVDKVL	IKRDIIRSAI	ALDQTDIRV	ASDKEQILF	KLIAGVNYI	RVARPLLAA	HPIHQSSPSL	SPSLAKTL	SLAKTDDII	KVDKDAANY	SPFRKSASM	PFRKSASM	ALGVATAAQV	FEVKEGTQQL	GLMEGQIVSV	QPIDISTEL	KIRESATMI	VMNQVIHGV	FSIGHPLNM	VLPNSTLGV	LLNSSTTRV	GRLNVSSL	EEEANKVLL	SELKYEYVL	RENGVVLDQL	SPRGGIEGL	RLDDGTTQL	VTDSNLIY	SDGAHLYL	YSDPNNHEVY	PNNHEVYII
MT859507.1_Mumps_virus_genotype_G_strain_MuVs/Washington.USA/48.16/FH1G_partial_genome	G	IPNARANL	ARGEHGNTF	GMNVANHFL	APIQGTNLL	YQDPTIQPTGSY	KPRTSTPVT	KPRTSTPVTEF	RTSTPVTEF	SPITAAARF	LEQKVDKVL	IKRDIIRSAI	ALDQTDIRV	ASDKEQILF	KLIAGVNYI	RVARPLLAA	HPIHQSSPSL	SPSLAKTL	SLAKTDDII	KVDKDAANY	SPFRKSASM	PFRKSASM	ALGVATAAQV	FEVKEGTQQL	GLMEGQIVSV	QPIDISTEL	KIRESATMI	VMNQVIHGV	FSIGHPLNM	VLPNSTLGV	LLNSSTTRV	GRLNVSSL	EEEANKVLL	SELKYEYVL	RENGVVLDQL	SPRGGIEGL	RLDDGTTQL	VTDSNLIY	SDGAHLYL	----------	---------
MT859508.1_Mumps_virus_genotype_G_strain_MuVs/Washington.USA/50.16/FH2G_partial_genome	G	IPNARANL	ARGEHGNTF	GMNVANHFL	APIQGTNLL	YQDPTIQPTGSY	KPRTSTPVT	KPRTSTPVTEF	RTSTPVTEF	SPITAAARF	LEQKVDKVL	IKRDIIRSAI	ALDQTDIRV	ASDKEQILF	KLIAGVNYI	RVARPLLAA	HPIHQSSPSL	SPSLAKTL	SLAKTDDII	KVDKDAANY	SPFRKSASM	PFRKSASM	ALGVATAAQV	FEVKEGTQQL	GLMEGQIVSV	QPIDISTEL	KIRESATMI	VMNQVIHGV	FSIGHPLNM	VLPNSTLGV	LLNSSTTRV	GRLNVSSL	EEEANKVLL	SELKYEYVL	RENGVVLDQL	SPRGGIEGL	RLDDGTTQL	VTDSNLIY	SDGAHLYL	----------	---------
MT859511.1_Mumps_virus_genotype_G_strain_MuVs/Washington.USA/1.17/FH5G_partial_genome	G	IPNARANL	ARGEHGNTF	GMNVANHFL	APIQGTNLL	YQDPTIQPTGSY	KPRTSTPVT	KPRTSTPVTEF	RTSTPVTEF	SPITAAARF	LEQKVDKVL	IKRDIIRSAI	ALDQTDIRV	ASDKEQILF	KLIAGVNYI	RVARPLLAA	HPIHQSSPSL	SPSLAKTL	SLAKTDDII	KVDKDAANY	SPFRKSASM	PFRKSASM	ALGVATAAQV	FEVKEGTQQL	GLMEGQIVSV	QPIDISTEL	KIRESATMI	VMNQVIHGV	FSIGHPLNM	VLPNSTLGV	LLNSSTTRV	GRLNVSSL	EEEANKVLL	SELKYEYVL	RENGVVLDQL	SPRGGIEGL	RLDDGTTQL	VTDSNLIY	SDGAHLYL	----------	---------
MT859512.1_Mumps_virus_genotype_G_strain_MuVs/Washington.USA/1.17/FH6G_partial_genome	G	IPNARANL	ARGEHGNTF	GMNVANHFL	APIQGTNLL	YQDPTIQPTGSY	KPRTSTPVT	KPRTSTPVTEF	RTSTPVTEF	SPITAAARF	LEQKVDKVL	IKRDIIRSAI	ALDQTDIRV	ASDKEQILF	KLIAGVNYI	RVARPLLAA	HPIHQSSPSL	SPSLAKTL	SLAKTDDII	KVDKDAANY	SPFRKSASM	PFRKSASM	ALGVATAAQV	FEVKEGTQQL	GLMEGQIVSV	QPIDISTEL	KIRESATMI	VMNQVIHGV	FSIGHPLNM	VLPNSTLGV	LLNSSTTRV	GRLNVSSL	EEEANKVLL	SELKYEYVL	RENGVVLDQL	SPRGGIEGL	RLDDGTTQL	VTDSNLIY	SDGAHLYL	----------	---------
MT859513.1_Mumps_virus_genotype_G_strain_MuVs/Washington.USA/1.17/FH7G_partial_genome	G	IPNARANL	ARGEHGNTF	GMNVANHFL	APIQGTNLL	YQDPTIQPTGSY	KPRTSTPVT	KPRTSTPVTEF	RTSTPVTEF	SPITAAARF	LEQKVDKVL	IKRDIIRSAI	ALDQTDIRV	ASDKEQILF	KLIAGVNYI	RVARPLLAA	HPIHQSSPSL	SPSLAKTL	SLAKTDDII	KVDKDAANY	SPFRKSASM	PFRKSASM	ALGVATAAQV	FEVKEGTQQL	GLMEGQIVSV	QPIDISTEL	KIRESATMI	VMNQVIHGV	FSIGHPLNM	VLPNSTLGV	LLNSSTTRV	GRLNVSSL	EEEANKVLL	SELKYEYVL	RENGVVLDQL	SPRGGIEGL	RLDDGTTQL	VTDSNLIY	SDGAHLYL	----------	---------
MT859514.1_Mumps_virus_genotype_G_strain_MuVs/Washington.USA/1.17/FH8G_partial_genome	G	IPNARANL	ARGEHGNTF	GMNVANHFL	APIQGTNLL	YQDPTIQPTGSY	KPRTSTPVT	KPRTSTPVTEF	RTSTPVTEF	SPITAAARF	LEQKVDKVL	IKRDIIRSAI	ALDQTDIRV	ASDKEQILF	KLIAGVNYI	RVARPLLAA	HPIHQSSPSL	SPSLAKTL	SLAKTDDII	KVDKDAANY	SPFRKSASM	PFRKSASM	ALGVATAAQV	FEVKEGTQQL	GLMEGQIVSV	QPIDISTEL	KIRESATMI	VMNQVIHGV	FSIGHPLNM	VLPNSTLGV	LLNSSTTRV	GRLNVSSL	EEEANKVLL	SELKYEYVL	RENGVVLDQL	SPRGGIEGL	RLDDGTTQL	VTDSNLIY	SDGAHLYL	----------	---------
MT859516.1_Mumps_virus_genotype_G_strain_MuVs/Washington.USA/5.17/FH10G_partial_genome	G	IPNARANL	ARGEHGNTF	GMNVANHFL	APIQGTNLL	YQDPTIQPTGSY	KPRTSTPVT	KPRTSTPVTEF	RTSTPVTEF	SPITAAARF	LEQKVDKVL	IKRDIIRSAI	ALDQTDIRV	ASDKEQILF	KLIAGVNYI	RVARPLLAA	HPIHQSSPSL	SPSLAKTL	SLAKTDDII	KVDKDAANY	SPFRKSASM	PFRKSASM	ALGVATAAQV	FEVKEGTQQL	GLMEGQIVSV	QPIDISTEL	KIRESATMI	VMNQVIHGV	FSIGHPLNM	VLPNSTLGV	LLNSSTTRV	GRLNVSSL	EEEANKVLL	SELKYEYVL	RENGVVLDQL	SPRGGIEGL	RLDDGTTQL	VTDSNLIY	SDGAHLYL	----------	---------
MT859517.1_Mumps_virus_genotype_G_strain_MuVs/Washington.USA/5.17/FH11G_partial_genome	G	IPNARANL	ARGEHGNTF	GMNVANHFL	APIQGTNLL	YQDPTIQPTGSY	KPRTSTPVT	KPRTSTPVTEF	RTSTPVTEF	SPITAAARF	LEQKVDKVL	IKRDIIRSAI	ALDQTDIRV	ASDKEQILF	KLIAGVNYI	RVARPLLAA	HPIHQSSPSL	SPSLAKTL	SLAKTDDII	KVDKDAANY	SPFRKSASM	PFRKSASM	ALGVATAAQV	FEVKEGTQQL	GLMEGQIVSV	QPIDISTEL	KIRESATMI	VMNQVIHGV	FSIGHPLNM	VLPNSTLGV	LLNSSTTRV	GRLNVSSL	EEEANKVLL	SELKYEYVL	RENGVVLDQL	SPRGGIEGL	RLDDGTTQL	VTDSNLIY	SDGAHLYL	----------	---------
MT859518.1_Mumps_virus_genotype_G_strain_MuVs/Washington.USA/6.17/FH12G_partial_genome	G	IPNARANL	ARGEHGNTF	GMNVANHFL	APIQGTNLL	YQDPTIQPTGSY	KPRTSTPVT	KPRTSTPVTEF	RTSTPVTEF	SPITAAARF	LEQKVDKVL	IKRDIIRSAI	ALDQTDIRV	ASDKEQILF	KLIAGVNYI	RVARPLLAA	HPIHQSSPSL	SPSLAKTL	SLAKTDDII	KVDKDAANY	SPFRKSASM	PFRKSASM	ALGVATAAQV	FEVKEGTQQL	GLMEGQIVSV	QPIDISTEL	KIRESATMI	VMNQVIHGV	FSIGHPLNM	VLPNSTLGV	LLNSSTTRV	GRLNVSSL	EEEANKVLL	SELKYEYVL	RENGVVLDQL	SPRGGIEGL	RLDDGTTQL	VTDSNLIY	SDGAHLYL	----------	---------
MT859519.1_Mumps_virus_genotype_G_strain_MuVs/Washington.USA/6.17/FH13G_partial_genome	G	IPNARANL	ARGEHGNTF	GMNVANHFL	APIQGTNLL	YQDPTIQPTGSY	KPRTSTPVT	KPRTSTPVTEF	RTSTPVTEF	SPITAAARF	LEQKVDKVL	IKRDIIRSAI	ALDQTDIRV	ASDKEQILF	KLIAGVNYI	RVARPLLAA	HPIHQSSPSL	SPSLAKTL	SLAKTDDII	KVDKDAANY	SPFRKSASM	PFRKSASM	ALGVATAAQV	FEVKEGTQQL	GLMEGQIVSV	QPIDISTEL	KIRESATMI	VMNQVIHGV	FSIGHPLNM	VLPNSTLGV	LLNSSTTRV	GRLNVSSL	EEEANKVLL	SELKYEYVL	RENGVVLDQL	SPRGGIEGL	RLDDGTTQL	VTDSNLIY	SDGAHLYL	----------	---------
MT859520.1_Mumps_virus_genotype_G_strain_MuVs/Washington.USA/6.17/FH14G_partial_genome	G	IPNARANL	ARGEHGNTF	GMNVANHFL	APIQGTNLL	YQDPTIQPTGSY	KPRTSTPVT	KPRTSTPVTEF	RTSTPVTEF	SPITAAARF	LEQKVDKVL	IKRDIIRSAI	ALDQTDIRV	ASDKEQILF	KLIAGVNYI	RVARPLLAA	HPIHQSSPSL	SPSLAKTL	SLAKTDDII	KVDKDAANY	SPFRKSASM	PFRKSASM	ALGVATAAQV	FEVKEGTQQL	GLMEGQIVSV	QPIDISTEL	KIRESATMI	VMNQVIHGV	FSIGHPLNM	VLPNSTLGV	LLNSSTTRV	GRLNVSSL	EEEANKVLL	SELKYEYVL	RENGVVLDQL	SPRGGIEGL	RLDDGTTQL	VTDSNLIY	SDGAHLYL	----------	---------
MT859521.1_Mumps_virus_genotype_G_strain_MuVs/Washington.USA/7.17/FH15G_partial_genome	G	IPNARANL	ARGEHGNTF	GMNVANHFL	APIQGTNLL	YQDPTIQPTGSY	KPRTSTPVT	KPRTSTPVTEF	RTSTPVTEF	SPITAAARF	LEQKVDKVL	IKRDIIRSAI	ALDQTDIRV	ASDKEQILF	KLIAGVNYI	RVARPLLAA	HPIHQSSPSL	SPSLAKTL	SLAKTDDII	KVDKDAANY	SPFRKSASM	PFRKSASM	ALGVATAAQV	FEVKEGTQQL	GLMEGQIVSV	QPIDISTEL	KIRESATMI	VMNQVIHGV	FSIGHPLNM	VLPNSTLGV	LLNSSTTRV	GRLNVSSL	EEEANKVLL	SELKYEYVL	RENGVVLDQL	SPRGGIEGL	RLDDGTTQL	VTDSNLIY	SDGAHLYL	----------	---------
MT859522.1_Mumps_virus_genotype_G_strain_MuVs/Washington.USA/9.17/FH16G_partial_genome	G	IPNARANL	ARGEHGNTF	GMNVANHFL	APIQGTNSL	YQDPTIQPTGSY	KPRTSTPVT	KPRTSTPVTEF	RTSTPVTEF	SPITAAARF	LEQKVDKVL	IKRDIIRSAI	ALDQTDIRV	ASDKEQILF	KLIAGVNYI	RVARPLLAA	HPIHQSSPSL	SPSLAKTL	SLAKTDDII	KVDKDAANY	SPFRKSASM	PFRKSASM	ALGVATAAQV	FEVKEGTQQL	GLMEGQIVSV	KPIDISTEL	KIRESATMI	VMNQVIHGV	FSIGHPLNM	VLPNSTLGV	LLNSSTTRV	GRLNVSSL	EEEANKVLL	SELKYEYVL	RENGVVLDQL	SPRGGIEGL	RLDDGTTQL	VTDSNLIY	SDGAHLYL	----------	---------
MT859523.1_Mumps_virus_genotype_G_strain_MuVs/Washington.USA/8.17/FH17G_partial_genome	G	IPNARANL	ARGEHGNTF	GMNVANHFL	APIQGTNLL	YQDPTIQPTGSY	RPRTSTPVT	RPRTSTPVTEF	RTSTPVTEF	SPITAAARF	LEQKVDKVL	IKRDIIRSAI	ALDQTDIRV	ASDKEQILF	KLIAGVNYI	RVARPLLAA	HPIHQSSPSL	SPSLAKTL	SLAKTDDII	KVDKDAANY	SPFRKSASM	PFRKSASM	ALGVATAAQV	FEVKEGTQQL	GLMEGQIVSV	QPIDISTEL	KIRESATMI	VMNQVIHGV	FSIGHPLNM	VLPNSTLGV	LLNSSTTRV	GRLNVSSL	EEEANKVLL	SELKYEYVL	RENGVVLDQL	SPRGGIEGL	RLDDGTTQL	VTDSNLIY	SDGAHLYL	----------	---------
MT859525.1_Mumps_virus_genotype_G_strain_MuVs/Washington.USA/8.17/FH19G_partial_genome	G	IPNARANL	ARGEHGNTF	GMNVANHFL	APIQGTNLL	YQDPTIQPTGSY	KPRTSTPVT	KPRTSTPVTEF	RTSTPVTEF	SPITAAARF	LEQKVDKVL	IKRDIIRSAI	ALDQTDIRV	ASDKEQILF	KLIAGVNYI	RVARPLLAA	HPIHQSSPSL	SPSLAKTL	SLAKTDDII	KVDKDAANY	SPFRKSASM	PFRKSASM	ALGVATAAQV	FEVKEGTQQL	GLMEGQIVSV	QPIDISTEL	KIRESATMI	VMNQVIHGV	FSIGHPLNM	VLPNSTLGV	LLNSSTTRV	GRLNVSSL	EEEANKVLL	SELKYEYVL	RENGVVLDQL	SPRGGIEGL	RLDDGTTQL	VTDSNLIY	SDGAHLYL	----------	---------
MT859526.1_Mumps_virus_genotype_G_strain_MuVs/Washington.USA/15.17/FH20G_partial_genome	G	IPNARANL	ARGEHGNTF	GMNVANHFL	APIQGTNLL	YQDPTIQPTGSY	KPRTSTPVT	KPRTSTPVTEF	RTSTPVTEF	SPITAAARF	LEQKVDKVL	IKRDIIRSAI	ALDQTDIRV	ASDKEQILF	KLIAGVNYI	RVARPLLAA	HPIHQSSPSL	SPSLAKTL	SLAKTDDII	KVDKDAANY	SPFRKSASM	PFRKSASM	ALGVATAAQV	FEVKEGTQQL	GLMEGQIVSV	QPIDISTEL	KIRESATMI	VMNQVIHGV	FSIGHPLNM	VLPNSTLGV	LLNSSTTRV	GRLNVSSL	EEEANKVLL	SELKYEYVL	RENGVVLDQL	SPRGGIEGL	RLDDGTTQL	VTDSNLIY	SDGAHLYL	----------	---------
MT859527.1_Mumps_virus_genotype_G_strain_MuVs/Washington.USA/2.17/FH21G_partial_genome	G	IPNARANL	ARGEHGNTF	GMNVANHFL	APIQGTNLL	YQDPTIQPTGSY	KPRTSTPVT	KPRTSTPVTEF	RTSTPVTEF	SPITAAARF	LEQKVDKVL	IKRDIIRSAI	ALDQTDIRV	ASDKEQILF	KLIAGVNYI	RVARPLLAA	HPIHQSSPSL	SPSLAKTL	SLAKTDDII	KVDKDAANY	SPFRKSASM	PFRKSASM	ALGVATAAQV	FEVKEGTQQL	GLMEGQIVSV	QPIDISTEL	KIRESATMI	VMNQVIHGV	FSIGHPLNM	VLPNSTLGV	LLNSSTTRV	GRLNVSSL	EEEANKVLL	SELKYEYVL	RENGVVLDQL	SPRGGIEGL	RLDDGTTQL	VTDSNLIY	SDGAHLYL	----------	---------
MT859528.1_Mumps_virus_genotype_G_strain_MuVs/Washington.USA/2.17/FH22G_partial_genome	G	IPNARANL	ARGEHGNTF	GMNVANHFL	APIQGTNLL	YQDPTIQPTGSY	KPRTSTPVT	KPRTSTPVTEF	RTSTPVTEF	SPITAAARF	LEQKVDKVL	IKRDIIRSAI	ALDQTDIRV	ASDKEQILF	KLIAGVNYI	RVARPLLAA	HPIHQSSPSL	SPSLAKTL	SLAKTDDII	KVDKDAANY	SPFRKSASM	PFRKSASM	ALGVATAAQV	FEVKEGTQQL	GLMEGQIVSV	QPIDISTEL	?????????	?????????	?????????	?????????	LLNSSTTRV	GRLNVSSL	EEEANKVLL	SELKYEYVL	RENGVVLDQL	SPRGGIEGL	RLDDGTTQL	VTDSNLIY	SDGAHLYL	----------	---------
MT859529.1_Mumps_virus_genotype_G_strain_MuVs/Washington.USA/2.17/FH23G_partial_genome	G	IPNARANL	ARGEHGNTF	GMNVANHFL	APIQGTNLL	YQDPTIQPTGSY	KPRTSTPVT	KPRTSTPVTEF	RTSTPVTEF	SPITAAARF	LEQKVDKVL	IKRDIIRSAI	ALDQTDIRV	ASDKEQILF	KLIAGVNYI	RVARPLLAA	HPIHQSSPSL	SPSLAKTL	SLAKTDDII	KVDKDAANY	SPFRKSASM	PFRKSASM	ALGVATAAQV	FEVKEGTQQL	GLMEGQIVSV	QPIDISTEL	KIRESATMI	VMNQVIHGV	FSIGHPLNM	VLPNSTLGV	LLNSSTTRV	GRLNVSSL	EEEANKVLL	SELKYEYVL	RENGVVLDQL	SPRGGIEGL	RLDDGTTQL	VTDSNLIY	SDGAHLYL	----------	---------
MT859530.1_Mumps_virus_genotype_G_strain_MuVs/Washington.USA/3.17/FH24G_partial_genome	G	IPNARANL	ARGEHGNTF	GMNVANHFL	APIQGTNLL	YQDPTIQPTGSY	KPRTSTPVT	KPRTSTPVTEF	RTSTPVTEF	SPITAAARF	LEQKVDKVL	IKRDIIRSAI	ALDQTDIRV	ASDKEQILF	KLIAGVNYI	RVARPLLAA	HPIHQSSPSL	SPSLAKTL	SLAKTDDII	KVDKDAANY	SPFRKSASM	PFRKSASM	ALGVATAAQV	FEVKEGTQQL	GLMEGQIVSV	QPIDISTEL	KIRESATMI	VMNQVIHGV	FSIGHPLNM	VLPNSTLGV	LLNSSTTRV	GRLNVSSL	EEEANKVLL	SELKYEYVL	RENGVVLDQL	SPRGGIEGL	RLDDGTTQL	VTDSNLIY	SDGAHLYL	----------	---------
MT859531.1_Mumps_virus_genotype_G_strain_MuVs/Washington.USA/3.17/FH25G_partial_genome	G	IPNARANL	ARGEHGNTF	GMNVANHFL	APIQGTNLL	YQDPTIQPTGSY	KPRTSTPVT	KPRTSTPVTEF	RTSTPVTEF	SPITAAARF	LEQKVDKVL	IKRDIIRSAI	ALDQTDIRV	ASDKEQILF	KLIAGVNYI	RVARPLLAA	HPIHQSSPSL	SPSLAKTL	SLAKTDDII	KVDKDAANY	SPFRKSASM	PFRKSASM	ALGVATAAQV	FEVKEGTQQL	GLMEGQIVSV	QPIDISTEL	KIRESATMI	VMNQVIHGV	FSIGHPLNM	VLPNSTLGV	LLNSSTTRV	GRLNVSSL	EEEANKVLL	SELKYEYVL	RENGVVLDQL	SPRGGIEGL	RLDDGTTQL	VTDSNLIY	SDGAHLYL	----------	---------
MT859532.1_Mumps_virus_genotype_G_strain_MuVs/Washington.USA/2.17/FH26G_partial_genome	G	IPNARANL	ARGEHGNTF	GMNVANHFL	APIQGTNLL	YQDPTIQPTGSY	KPRTSTPVT	KPRTSTPVTEF	RTSTPVTEF	SPITAAARF	LEQKVDKVL	IKRDIIRSAI	ALDQTDIRV	ASDKEQILF	KLIAGVNYI	RVARPLLAA	HPIHQSSPSL	SPSLAKTL	SLAKTDDII	KVDKDAANY	SPFRKSASM	PFRKSASM	ALGVATAAQV	FEVKEGTQQL	GLMEGQIVSV	QPIDISTEL	KIRESATMI	VMNQVIHGV	FSIGHPLNM	VLPNSTLGV	LLNSSTTRV	GRLNVSSL	EEEANKVLL	SELKYEYVL	RENGVVLDQL	SPRGGIEGL	RLDDGTTQL	VTDSNLIY	SDGAHLYL	----------	---------
MT859533.1_Mumps_virus_genotype_G_strain_MuVs/Washington.USA/5.17/FH27G_partial_genome	G	IPNARANL	ARGEHGNTF	GMNVANHFL	APIQGTNLL	YQDPTIQPTGSY	KPRTSTPVT	KPRTSTPVTEF	RTSTPVTEF	SPITAAARF	LEQKVDKVL	IKRDIIRSAI	ALDQTDIRV	ASDKEQILF	KLIAGVNYI	RVARPLLAA	HPIHQSSPSL	SPSLAKTL	SLAKTDDII	KVDKDAANY	SPFRKSASM	PFRKSASM	ALGVATAAQV	FEVKEGTQQL	GLMEGQIVSV	QPIDISTEL	KIRESATMI	VMNQVIHGV	FSIGHPLNM	VLPNSTLGV	LLNSSTTRV	GRLNVSSL	EEEANKVLL	SELKYEYVL	RENGVVLDQL	SPRGGIEGL	RLDDGTTQL	VTDSNLIY	SDGAHLYL	----------	---------
MT859534.1_Mumps_virus_genotype_G_strain_MuVs/Washington.USA/52.16/FH28G_partial_genome	G	IPNARANL	AR???????	GMNVANHFL	APIQGTNLL	YQDPTIQPTGSY	KPRTSTPVT	KPRTSTPVTEF	RTSTPVTEF	SPITAAARF	LEQKVDKVL	IKRDIIRSAI	ALDQTDIRV	ASDKEQILF	KLIAGVNYI	RVARPLLAA	HPIHQSSPSL	SPSLAKTL	SLAKTDDII	KVDKDAANY	SPFRKSASM	PFRKSASM	ALGVATAAQV	FEVKEGTQQL	GLM???????	QPIDISTEL	KIRESATMI	VMNQVIHGV	FSIGHPLNM	VLPNSTLGV	?????????	GRLNVSSL	?????????	?????????	??????????	SPRGGIEGL	RLDDGTTQL	VTDSNLIY	SDGAHLYL	----------	---------
MT859538.1_Mumps_virus_genotype_G_strain_MuVs/Washington.USA/30.17/FH32G_partial_genome	G	IPNARANL	ARGEHGNTF	GMNVANHFL	APIQGTNLL	YQDPTIQPTGSY	KPRTSTPVT	KPRTSTPVTEF	RTSTPVTEF	SPITAAARF	LEQKVDKVL	IKRDIIRSAI	ALDQTDIRV	ASDKEQILF	KLIAGVNYI	RVARPLLAA	HPIHQSSPSL	SPSLAKTL	SLAKTDDII	KVDKDAANY	SPFRKSASM	PFRKSASM	ALGVATAAQV	FEVKEGTQQL	GLMEGQIVSV	QPIDISTEL	KIRESATMI	VMNQVIHGV	FSIGHPLNM	VLPNSTLGV	LLNSSTTRV	GRLNVSSL	EEEANKVLL	SELKYEYVL	RENGVVLDQL	SPRGGIEGL	RLDDGTTQL	VTDSNLIY	SDGAHLYL	----------	---------
MT859539.1_Mumps_virus_genotype_G_strain_MuVs/Washington.USA/50.16/FH33G_partial_genome	G	IPNARANL	ARGEHGNTF	GMNVANHFL	APIQGTNLL	YQDPTIQPTGSY	KPRTSTPVT	KPRTSTPVTEF	RTSTPVTEF	SPITAAARF	LEQKVDKVL	IKRDIIRSAI	ALDQTDIRV	ASDKEQILF	KLIAGVNYI	RVARPLLAA	HPIHQSSPSL	SPSLAKTL	SLAKTDDII	KVDKDAANY	SPFRKSASM	PFRKSASM	ALGVATAAQV	FEVKEGTQQL	GLMEGQIVSV	QPIDISTEL	KIRESATMI	VMNQVIHGV	FSIGHPLNM	VLPNSTLGV	LLNSSTTRV	GRLNVSSL	EEEANKVLL	SELKYEYVL	RENGVVLDQL	SPRGGIEGL	RLDDGTTQL	VTDSNLIY	SDGAHLYL	----------	---------
MT859540.1_Mumps_virus_genotype_G_strain_MuVs/Washington.USA/12.17/FH34G_partial_genome	G	IPNARANL	ARGEHGNTF	GMNVANHFL	APIQGTNLL	YQDPTIQPTGSY	KPRTSTPVT	KPRTSTPVTEF	RTSTPVTEF	SPITAAARF	LEQKVDKVL	IKRDIIRSAI	ALDQTDIRV	ASDKEQILF	KLIAGVNYI	RVARPLLAA	HPIHQSSPSL	SPSLAKTL	SLAKTDDII	KVDKDAANY	SPFRKSASM	PFRKSASM	ALGVATAAQV	FEVKEGTQQL	GLMEGQIVSV	QPIDISTEL	KIRESATMI	VMNQVIHGV	FSIGHPLNM	VLPNSTLGV	LLNSSTTRV	GRLNVSSL	EEEANKVLL	SELKYEYVL	RENGVVLDQL	SPRGGIEGL	RLDDGTTQL	VTDSNLIY	SDGAHLYL	----------	---------
MT859541.1_Mumps_virus_genotype_G_strain_MuVs/Washington.USA/12.17/FH35G_partial_genome	G	IPNARANL	ARGEHGNTF	GMNVANHFL	APIQGTNLL	YQDPTIQPTGSY	KPRTSTPVT	KPRTSTPVTEF	RTSTPVTEF	SPITAAARF	LEQKVDKVL	IKRDIIRSAI	ALDQTDIRV	ASDKEQILF	KLIAGVNYI	RVARPLLAA	HPIHQSSPSL	SPSLAKTL	SLAKTDDII	KVDKDAANY	SPFRKSASM	PFRKSASM	ALGVATAAQV	FEVKEGTQQL	GLMEGQIVSV	QPIDISTEL	KIRESATMI	VMNQVIHGV	FSIGHPLNM	VLPNSTLGV	LLNSSTTRV	GRLNVSSL	EEEANKVLL	SELKYEYVL	RENGVVLDQL	SPRGGIEGL	RLDDGTTQL	VTDSNLIY	SDGAHLYL	----------	---------
MT859542.1_Mumps_virus_genotype_G_strain_MuVs/Washington.USA/16.17/FH36G_partial_genome	G	IPNARANL	ARGEHGNTF	GMNVANHFL	APIQGTNLL	YQDPTIQPTGSY	KPRTSTPVT	KPRTSTPVTEF	RTSTPVTEF	SPITAAARF	LEQKVDKVL	IKRDIIRSAI	ALDQTDIRV	ASDKEQILF	KLIAGVNYI	RVARPLLAA	HPIHQSSPSL	SPSLAKTL	SLAKTDDII	KVDKDAANY	SPFRKSASM	PFRKSASM	ALGVATAAQV	FEVKEGTQQL	GLMEGQIVSV	QPIDISTEL	KIRESATMI	VMNQVIHGV	FSIGHPLNM	VLPNSTLGV	LLNSSTTRV	GRLNVSSL	EEEANKVLL	SELKYEYVL	RENGVVLDQL	SPRGGIEGL	RLDDGTTQL	VTDSNLIY	SDGAHLYL	----------	---------
MT859543.1_Mumps_virus_genotype_G_strain_MuVs/Washington.USA/17.17/FH37G_partial_genome	G	IPNARANL	ARGEHGNTF	GMNVANHFL	APIQGTNLL	YQDPTIQPTGSY	KPRTSTPVT	KPRTSTPVTEF	RTSTPVTEF	SPITAAARF	LEQKVDKVL	IKRDIIRSAI	ALDQTDIRV	ASDKEQILF	KLIAGVNYI	RVARPLLAA	HPIHQSSPSL	SPSLAKTL	SLAKTDDII	KVDKDAANY	SPFRKSASM	PFRKSASM	ALGVATAAQV	FEVKEGTQQL	GLMEGQIVSV	QPIDISTEL	KIRESATMI	VMNQVIHGV	FSIGHPLNM	VLPNSTLGV	LLNSSTTRV	GRLNVSSL	EEEANKVLL	SELKYEYVL	RENGVVLDQL	SPRGGIEGL	RLDDGTTQL	VTDSNLIY	SDGAHLYL	----------	---------
MT859544.1_Mumps_virus_genotype_G_strain_MuVs/Washington.USA/17.17/FH38G_partial_genome	G	IPNARANL	ARGEHGNTF	GMNVANHFL	APIQGTNLL	YQDPTIQPTGSY	KPRTSTPVT	KPRTSTPVTEF	RTSTPVTEF	SPITAAARF	LEQKVDKVL	IKRDIIRSAI	ALDQTDIRV	ASDKEQILF	KLIAGVNYI	RVARPLLAA	HPIHQSSPSL	SPSLAKTL	SLAKTDDII	KVDKDAANY	SPFRKSASM	PFRKSASM	ALGVATAAQV	FEVKEGTQQL	GLMEGQIVSV	QPIDISTEL	KIRESATMI	VMNQVIHGV	FSIGHPLNM	VLPNSTLGV	LLNSSTTRV	GRLNVSSL	EEEANKVLL	SELKYEYVL	RENGVVLDQL	SPRGGIEGL	RLDDGTTQL	VTDSNLIY	SDGAHLYL	----------	---------
MT859545.1_Mumps_virus_genotype_G_strain_MuVs/Washington.USA/17.17/FH39G_partial_genome	G	IPNARANL	ARGEHGNTF	GMNVANHFL	APIQGTNLL	YQDPTIQPTGSY	KPRTSTPVT	KPRTSTPVTEF	RTSTPVTEF	SPITAAARF	LEQKVDKVL	IKRDIIRSAI	ALDQTDIRV	ASDKEQILF	KLIAGVNYI	RVARPLLAA	HPIHQSSPSL	SPSLAKTL	SLAKTDDII	KVDKDAANY	SPFRKSASM	PFRKSASM	ALGVATAAQV	FEVKEGTQQL	GLMEGQIVSV	QPIDISTEL	KIRESATMI	VMNQVIHGV	FSIGHPLNM	VLPNSTLGV	LLNSSTTRV	GRLNVSSL	EEEANKVLL	SELKYEYVL	RENGVVLDQL	SPRGGIEGL	RLDDGTTQL	VTDSNLIY	SDGAHLYL	----------	---------
MT859546.1_Mumps_virus_genotype_G_strain_MuVs/Washington.USA/17.17/FH40G_partial_genome	G	IPNARANL	ARGEHGNTF	GMNVANHFL	APIQGTNLL	YQDPTIQPTGSY	KPRTSTPVT	KPRTSTPVTEF	RTSTPVTEF	SPITAAARF	LEQKVDKVL	IKRDIIRSAI	ALDQTDIRV	ASDKEQILF	KLIAGVNYI	RVARPLLAA	HPIHQSSPSL	SPSLAKTL	SLAKTDDII	KVDKDAANY	SPFRKSASM	PFRKSASM	ALGVATAAQV	FEVKEGTQQL	GLMEGQIVSV	QPIDISTEL	KIRESATMI	VMNQVIHGV	FSIGHPLNM	VLPNSTLGV	LLNSSTTRV	GRLNVSSL	EEEANKVLL	SELKYEYVL	RENGVVLDQL	SPRGGIEGL	RLDDGTTQL	VTDSNLIY	SDGAHLYL	----------	---------
MT859547.1_Mumps_virus_genotype_G_strain_MuVs/Washington.USA/51.16/FH41G_partial_genome	G	IPNARANL	ARGEHGNTF	GMNVANHFL	APIQGTNLL	YQDPTIQPTGSY	KPRTSTPVT	KPRTSTPVTEF	RTSTPVTEF	SPITAAARF	LEQKVDKVL	IKRDIIRSAI	ALDQTDIRV	ASDKEQILF	KLIAGVNYI	RVARPLLAA	HPIHQSSPSL	SPSLAKTL	SLAKTDDII	KVDKDAANY	SPFRKSASM	PFRKSASM	ALGVATAAQV	FEVKEGTQQL	GLMEGQIVSV	QPIDISTEL	KIRESATMI	VMNQVIHGV	FSIGHPLNM	VLPNSTLGV	LLNSSTTRV	GRLNVSSL	EEEANKVLL	SELKYEYVL	RENGVVLDQL	SPRGGIEGL	RLDDGTTQL	VTDSNLIY	SDGAHLYL	----------	---------
MT859548.1_Mumps_virus_genotype_G_strain_MuVs/Washington.USA/9.17/FH42G_partial_genome	G	IPNARANL	ARGEHGNTF	GMNVANHFL	APIQGTNLL	YQDPTIQPTGSY	KPRTSTPVT	KPRTSTPVTEF	RTSTPVTEF	SPITAAARF	LEQKVDKVL	IKRDIIRSAI	ALDQTDIRV	ASDKEQILF	KLIAGVNYI	RVARPLLAA	HPIHQSSPSL	SPSLAKTL	SLAKTDDII	KVDKDAANY	SPFRKSASM	PFRKSASM	ALGVATAAQV	FEVKEGTQQL	GLMEGQIVSV	QPIDISTEL	KIRESATMI	VMNQVIHGV	FSIGHPLNM	VLPNSTLGV	LLNSSTTRV	GRLNVSSL	EEEANKVLL	SELKYEYVL	RENGVVLDQL	SPRGGIEGL	RLDDGTTQL	VTDSNLIY	SDGAHLYL	----------	---------
MT859549.1_Mumps_virus_genotype_G_strain_MuVs/Washington.USA/10.17/FH43G_partial_genome	G	IPNARANL	ARGEHGNTF	GMNVANHFL	APIQGTNLL	YQDPTIQPTGSY	KPRTSTPVT	KPRTSTPVTEF	RTSTPVTEF	SPITAAARF	LEQKVDKVL	IKRDIIRSAI	ALDQTDIRV	ASDKEQILF	KLIAGVNYI	RVARPLLAA	HPIHQSSPSL	SPSLAKTL	SLAKTDDII	KVDKDAANY	SPFRKSASM	PFRKSASM	ALGVATAAQV	FEVKEGTQQL	GLMEGQIVSV	QPIDISTEL	KIRESATMI	VMNQVIHGV	FSIGHPLNM	VLPNSTLGV	LLNSSTTRV	GRLNVSSL	EEEANKVLL	SELKYEYVL	RENGVVLDQL	SPRGGIEGL	RLDDGTTQL	VTDSNLIY	SDGAHLYL	----------	---------
MT859550.1_Mumps_virus_genotype_G_strain_MuVs/Washington.USA/19.17/FH44G_partial_genome	G	IPNARANL	ARGEHGNTF	GMNVANHFL	APIQGTNLL	YQDPTIQPTGSY	KPRTSTPVT	KPRTSTPVTEF	RTSTPVTEF	SPITAAARF	LEQKVDKVL	IKRDIIRSAI	ALDQTDIRV	ASDKEQILF	KLIAGVNYI	RVARPLLAA	HPIHQSSPSL	SPSLAKTL	SLAKTDDII	KVDKDAANY	SPFRKSASM	PFRKSASM	ALGVATAAQV	FEVKEGTQQL	GLMEGQIVSV	QPIDISTEL	KIRESATMI	VMNQVIHGV	FSIGHPLNM	VLPNSTLGV	LLNSSTTRV	GRLNVSSL	EEEANKVLL	SELKYEYVL	RENGVVLDQL	SPRGGIEGL	RLDDGTTQL	VTDSNLIY	SDGAHLYL	----------	---------
MT859551.1_Mumps_virus_genotype_G_strain_MuVs/Washington.USA/49.16/FH45G_partial_genome	G	IPNARANL	ARGEHGNTF	GMNVANHFL	APIQGTNLL	YQDPTIQPTGSY	KPRTSTPVT	KPRTSTPVTEF	RTSTPVTEF	SPITAAARF	LEQKVDKVL	IKRDIIRSAI	ALDQTDIRV	ASDKEQILF	KLIAGVNYI	RVARPLLAA	HPIHQSSPSL	SPSLAKTL	SLAKTDDII	KVDKDAANY	SPFRKSASM	PFRKSASM	ALGVATAAQV	FEVKEGTQQL	GLMEGQIVSV	QPIDISTEL	KIRESATMI	VMNQVIHGV	FSIGHPLNM	VLPNSTLGV	LLNSSTTRV	GRLNVSSL	EEEANKVLL	SELKYEYVL	RENGVVLDQL	SPRGGIEGL	RLDDGTTQL	VTDSNLIY	SDGAHLYL	----------	---------
MT859552.1_Mumps_virus_genotype_G_strain_MuVs/Washington.USA/51.16/FH46G_partial_genome	G	IPNARANL	ARGEHGNTF	GMNVANHFL	APIQGTNLL	YQDPTIQPTGSY	KPRTSTPVT	KPRTSTPVTEF	RTSTPVTEF	SPITAAARF	LEQKVDKVL	IKRDIIRSAI	ALDQTDIRV	ASDKEQILF	KLIAGVNYI	RVARPLLAA	HPIHQSSPSL	SPSLAKTL	SLAKTDDII	KVDKDAANY	SPFRKSASM	PFRKSASM	ALGVATAAQV	FEVKEGTQQL	GLMEGQIVSV	QPIDISTEL	KIRESATMI	VMNQVIHGV	FSIGHPLNM	VLPNSTLGV	LLNSSTTRV	GRLNVSSL	EEEANKVLL	SELKYEYVL	RENGVVLDQL	SPRGGIEGL	RLDDGTTQL	VTDSNLIY	SDGAHLYL	----------	---------
MT859553.1_Mumps_virus_genotype_G_strain_MuVs/Washington.USA/2.17/FH47G_partial_genome	G	IPNARANL	ARGEHGNTF	GMNVANHFL	APIQGTNLL	YQDPTIQPTGSY	KPRTSTPVT	KPRTSTPVTEF	RTSTPVTEF	SPITAAARF	LEQKVDKVL	IKRDIIRSAI	ALDQTDIRV	ASDKEQILF	KLIAGVNYI	RVARPLLAA	HPIHQSSPSL	SPSLAKTL	SLAKTDDII	KVDKDAANY	SPFRKSASM	PFRKSASM	ALGVATAAQV	FEVKEGTQQL	GLMEGQIVSV	QPIDISTEL	KIRESATMI	VMNQVIHGV	FSIGHPLNM	VLPNSTLGV	LLNSSTTRV	GRLNVSSL	EEEANKVLL	SELKYEYVL	RENGVVLDQL	SPRGGIEGL	RLDDGTTQL	VTDSNLIY	SDGAHLYL	----------	---------
MT859554.1_Mumps_virus_genotype_G_strain_MuVs/Washington.USA/4.17/FH48G_partial_genome	G	IPNARANL	ARGEHGNTF	GMNVANHFL	APIQGTNLL	YQDPTIQPTGSY	KPRTSTPVT	KPRTSTPVTEF	RTSTPVTEF	SPITAAARF	LEQKVDKVL	IKRDIIRSAI	ALDQTDIRV	ASDKEQILF	KLIAGVNYI	RVARPLLAA	HPIHQSSPSL	SPSLAKTL	SLAKTDDII	KVDKDAANY	SPFRKSASM	PFRKSASM	ALGVATAAQV	FEVKEGTQQL	GLMEGQIVSV	QPIDISTEL	KIRESATMI	VMNQVIHGV	FSIGHPLNM	VLPNSTLGV	LLNSSTTRV	GRLNVSSL	EEEANKVLL	SELKYEYVL	RENGVVLDQL	SPRGGIEGL	RLDDGTTQL	VTDSNLIY	SDGAHLYL	----------	---------
MT859555.1_Mumps_virus_genotype_G_strain_MuVs/Washington.USA/4.17/FH49G_partial_genome	G	IPNARANL	ARGEHGNTF	GMNVANHFL	APIQGTNLL	YQDPTIQPTGSY	KPRTSTPVT	KPRTSTPVTEF	RTSTPVTEF	SPITAAARF	LEQKVDKVL	IKRDIIRSAI	ALDQTDIRV	ASDKEQILF	KLIAGVNYI	RVARPLLAA	HPIHQSSPSL	SPSLAKTL	SLAKTDDII	KVDKDAANY	SPFRKSASM	PFRKSASM	ALGVATAAQV	FEVKEGTQQL	GLMEGQIVSV	QPIDISTEL	KIRESATMI	VMNQVIHGV	FSIGHPLNM	VLPNSTLGV	LLNSSTTRV	GRLNVSSL	EEEANKVLL	SELKYEYVL	RENGVVLDQL	SPRGGIEGL	RLDDGTTQL	VTDSNLIY	SDGAHLYL	----------	---------
MT859556.1_Mumps_virus_genotype_G_strain_MuVs/Washington.USA/5.17/FH50G_partial_genome	G	IPNARANL	ARGEHGNTF	GMNVANHFL	APIQGTNLL	YQDPTIQPTGSY	KPRTSTPVT	KPRTSTPVTEF	RTSTPVTEF	SPITAAARF	LEQKVDKVL	IKRDIIRSAI	ALDQTDIRV	ASDKEQILF	KLIAGVNYI	RVARPLLAA	HPIHQSSPSL	SPSLAKTL	SLAKTDDII	KVDKDAANY	SPFRKSASM	PFRKSASM	ALGVATAAQV	FEVKEGTQQL	G?????????	?????????	KIRESATMI	VMNQVIHGV	FSIGHPLNM	VLPNSTLGV	LLNSSTTRV	GRLNVSSL	EEEANKVLL	SELKYEYVL	RENGVVLDQL	SPRGGIEGL	RLDDGTTQL	VTDSNLIY	SDGAHLYL	----------	---------
MT859557.1_Mumps_virus_genotype_G_strain_MuVs/Washington.USA/6.17/FH51G_partial_genome	G	IPNARANL	ARGEHGNTF	GMNVANHFL	APIQGTNLL	YQDPTIQPTGSY	KPRTSTPVT	KPRTSTPVTEF	RTSTPVTEF	SPITAAARF	LEQKVDKVL	IKRDIIRSAI	ALDQTDIRV	ASDKEQILF	KLIAGVNYI	RVARPLLAA	HPIHQSSPSL	SPSLAKTL	SLAKTDDII	KVDKDAANY	SPFRKSASM	PFRKSASM	ALGVATAAQV	FEVKEGTQQL	GLMEGQIVSV	QPIDISTEL	KIRESATMI	VMNQVIHGV	FSIGHPLNM	VLPNSTLGV	LLNSSTTRV	GRLNVSSL	EEEANKVLL	SELKYEYVL	RENGVVLDQL	SPRGGIEGL	RLDDGTTQL	VTDSNLIY	SDGAHLYL	----------	---------
MT859558.1_Mumps_virus_genotype_G_strain_MuVs/Washington.USA/10.17/FH52G_partial_genome	G	IPNARANL	ARGEHGNTF	GMNVANHFL	APIQGTNLL	YQDPTIQPTGSY	KPRTSTPVT	KPRTSTPVTEF	RTSTPVTEF	SPITAAARF	LEQKVDKVL	IKRDIIRSAI	ALDQTDIRV	ASDKEQILF	KLIAGVNYI	RVARPLLAA	HPIHQSSPSL	SPSLAKTL	SLAKTDDII	KVDKDAANY	SPFRKSASM	PFRKSASM	ALGVATAAQV	FEVKEGTQQL	GLMEGQIVSV	QPIDISTEL	KIRESATMI	VMNQVIHGV	FSIGHPLNM	VLPNSTLGV	LLNSSTTRV	GRLNVSSL	EEEANKVLL	SELKYEYVL	RENGVVLDQL	SPRGGIEGL	RLDDGTTQL	VTDSNLIY	SDGAHLYL	??????????	?????????
MT859559.1_Mumps_virus_genotype_G_strain_MuVs/Washington.USA/19.17/FH53G_partial_genome	G	IPNARANL	ARGEHGNTF	GMNVANHFL	APIQGTNLL	YQDPTIQPTGSY	KPRTSTPVT	KPRTSTPVTEF	RTSTPVTEF	SPITAAARF	LEQKVDKVL	IKRDIIRSAI	ALDQTDIRV	ASDKEQILF	KLIAGVNYI	RVARPLLAA	HPIHQSSPSL	SPSLAKTL	SLAKTDDII	KVDKDAANY	SPFRKSASM	PFRKSASM	ALGVATAAQV	FEVKEGTQQL	GLMEGQIVSV	QPIDISTEL	KIRESATMI	VMNQVIHGV	FSIGHPLNM	VLPNSTLGV	LLNSSTTRV	GRLNVSSL	EEEANKVLL	SELKYEYVL	RENGVVLDQL	SPRGGIEGL	RLDDGTTQL	VTDSNLIY	SDGAHLYL	----------	---------
MT859562.1_Mumps_virus_genotype_G_strain_MuVs/Washington.USA/11.17/FH56G_partial_genome	G	IPNARANL	ARGEHGNTF	GMNVANHFL	APIQGTNLL	YQDPTIQPTGSY	KPRTSTPVT	KPRTSTPVTEF	RTSTPVTEF	SPITAAARF	LEQKVDKVL	IKRDIIRSAI	ALDQTDIRV	ASDKEQILF	KLIAGVNYI	RVARPLLAA	HPIHQSSPSL	SPSLAKTL	SLAKTDDII	KVDKDAANY	SPFRKSASM	PFRKSASM	ALGVATAAQV	FEVKEGTQQL	GLMEGQIVSV	QPIDISTEL	KIRESATMI	VMNQVIHGV	FSIGHPLNM	VLPNSTLGV	LLNSSTTRV	GRLNVSSL	EEEANKVLL	SELKYEYVL	RENGVVLDQL	SPRGGIEGL	RLDDGTTQL	VTDSNLIY	SDGAHLYL	YSDPNNHEVY	PNNHEVYII
MT859563.1_Mumps_virus_genotype_G_strain_MuVs/Washington.USA/12.17/FH57G_partial_genome	G	IPNARANL	ARGEHGNTF	GMNVANHFL	APIQGTNLL	YQDPTIQPTGSY	KPRTSTPVT	KPRTSTPVTEF	RTSTPVTEF	SPITAAARF	LEQKVDKVL	IKRDIIRSAI	ALDQTDIRV	ASDKEQILF	KLIAGVNYI	RVARPLLAA	HPIHQSSPSL	SPSLAKTL	SLAKTDDII	KVDKDAANY	SPFRKSASM	PFRKSASM	ALGVATAAQV	FEVKEGTQQL	GLMEGQIVSV	QPIDISTEL	KIRESATMI	VMNQVIHGV	FSIGHPLNM	VLPNSTLGV	LLNSSTTRV	GRLNVSSL	EEEANKVLL	SELKYEYVL	RENGVVLDQL	SPRGGIEGL	RLDDGTTQL	VTDSNLIY	SDGAHLYL	----------	---------
MT859564.1_Mumps_virus_genotype_G_strain_MuVs/Washington.USA/2.17/FH58G_partial_genome	G	IPNARANL	ARGEHGNTF	GMNVANHFL	APIQGTNLL	YQDPTIQPTGSY	KPRTSTPVT	KPRTSTPVTEF	RTSTPVTEF	SPITAAARF	LEQKVDKVL	IKRDIIRSAI	ALDQTDIRV	ASDKEQILF	KLIAGVNYI	RVARPLLAA	HPIHQSSPSL	SPSLAKTL	SLAKTDDII	KVDKDAANY	SPFRKSASM	PFRKSASM	ALGVATAAQV	FEVKEGTQQL	GLMEGQIVSV	QPIDISTEL	KIRESATMI	VMNQVIHGV	FSIGHPLNM	VLPNSTLGV	LLNSSTTRV	GRLNVSSL	EEEANKVLL	SELKYEYVL	RENGVVLDQL	SPRGGIEGL	RLDDGTTQL	VTDSNLIY	SDGAHLYL	----------	---------
MT859565.1_Mumps_virus_genotype_G_strain_MuVs/Washington.USA/3.17/FH59G_partial_genome	G	IPNARANL	ARGEHGNTF	GMNVANHFL	APIQGTNLL	YQDPTIQPTGSY	KPRTSTPVT	KPRTSTPVTEF	RTSTPVTEF	SPITAAARF	LEQKVDKVL	IKRDIIRSAI	ALDQTDIRV	ASDKEQILF	KLIAGVNYI	RVARPLLAA	HPIHQSSPSL	SPSLAKTL	SLAKTDDII	KVDKDAANY	SPFRKSASM	PFRKSASM	ALGVATAAQV	FEVKEGTQQL	GLMEGQIVSV	QPIDISTEL	KIRESATMI	VMNQVIHGV	FSIGHPLNM	VLPNSTLGV	LLNSSTTRV	GRLNVSSL	EEEANKVLL	SELKYEYVL	RENGVVLDQL	SPRGGIEGL	RLDDGTTQL	VTDSNLIY	SDGAHLYL	----------	---------
MT859566.1_Mumps_virus_genotype_G_strain_MuVs/Washington.USA/4.17/FH60G_partial_genome	G	IPNARANL	ARGEHGNTF	GMNVANHFL	APIQGTNLL	YQDPTIQPTGSY	KPRTSTPVT	KPRTSTPVTEF	RTSTPVTEF	SPITAAARF	LEQKVDKVL	IKRDIIRSAI	ALDQTDIRV	ASDKEQILF	KLIAGVNYI	RVARPLLAA	HPIHQSSPSL	SPSLAKTL	SLAKTDDII	KVDKDAANY	SPFRKSASM	PFRKSASM	ALGVATAAQV	FEVKEGTQQL	GLMEGQIVSV	QPIDISTEL	KIRESATMI	VMNQVIHGV	FSIGHPLNM	VLPNSTLGV	LLNSSTTRV	GRLNVSSL	GEEANKVLL	SELKYEYVL	RENGVVLDQL	SPRGGIEGL	RLDDGTTQL	VTDSNLIY	SDGAHLYL	----------	---------
MT859567.1_Mumps_virus_genotype_G_strain_MuVs/Washington.USA/7.17/FH61G_partial_genome	G	IPNARANL	ARGEHGNTF	GMNVANHFL	APIQGTNLL	YQDPTIQPTGSY	KPRTSTPVT	KPRTSTPVTEF	RTSTPVTEF	SPITAAARF	LEQKVDKVL	IKRDIIRSAI	ALDQTDIRV	ASDKEQILF	KLIAGVNYI	RVARPLLAA	HPIHQSSPSL	SPSLAKTL	SLAKTDDII	KVDKDAANY	SPFRKSASM	PFRKSASM	ALGVATAAQV	FEVKEGTQQL	GLMEGQIVSV	QPIDISTEL	KIRESATMI	VMNQVIHGV	FSIGHPLNM	VLPNSTLGV	LLNSSTTRV	GRLNVSSL	EEEANKVLL	SELKYEYVL	RENGVVLDQL	SPRGGIEGL	RLDDGTTQL	VTDSNLIY	SDGAHLYL	YSDPNNHEVY	PNNHEVYII
MT859568.1_Mumps_virus_genotype_G_strain_MuVs/Washington.USA/3.17/FH62G_partial_genome	G	IPNARANL	ARGEHGNTF	GMNVANHFL	APIQGTNLL	YQDPTIQPTGSY	KPRTSTPVT	KPRTSTPVTEF	RTSTPVTEF	SPITAAARF	LEQKVDKVL	IKRDIIRSAI	ALDQTDIRV	ASDKEQILF	KLIAGVNYI	RVARPLLAA	HPIHQSSPSL	SPSLAKTL	SLAKTDDII	KVDKDAANY	SPFRKSASM	PFRKSASM	ALGVATAAQV	FEVKEGTQQL	GLMEGQIVSV	QPIDISTEL	KIRESATMI	VMNQVIHGV	FSIGHPLNM	VLPNSTLGV	LLNSSTTRV	GRLNVSSL	EEEANKVLL	SELKYEYVL	RENGVVLDQL	SPRGGIEGL	RLDDGTTQL	VTDSNLIY	SDGAHLYL	??????????	?????????
MT859569.1_Mumps_virus_genotype_G_strain_MuVs/Washington.USA/16.17/FH63G_partial_genome	G	IPNARANL	ARGEHGNTF	GMNVANHFL	APIQGTNLL	YQDPTIQPTGSY	KPRTSTPVT	KPRTSTPVTEF	RTSTPVTEF	SPITAAARF	LEQKVDKVL	IKRDIIRSAI	ALDQTDIRV	ASDKEQILF	KLIAGVNYI	RVARPLLAA	HPIHQSSPSL	SPSLAKTL	SLAKTDDII	KVDKDAANY	SPFRKSASM	PFRKSASM	ALGVATAAQV	FEVKEGTQQL	GLMEGQIVSV	QPIDISTEL	KIRESATMI	VMNQVIHGV	FSIGHPLNM	VLPNSTLGV	LLNSSTTRV	GRLNVSSL	EEEANKVLL	SELKYEYVL	RENGVVLDQL	SPRGGIEGL	RLDDGTTQL	VTDSNLIY	SDGAHLYL	YSDPNNHEVY	PNNHEVYII
MT859570.1_Mumps_virus_genotype_G_strain_MuVs/Washington.USA/50.16/FH64G_partial_genome	G	IPNARANL	ARGEHGNTF	GMNVANHFL	APIQGTNLL	YQDPTIQPTGSY	KPRTSTPVT	KPRTSTPVTEF	RTSTPVTEF	SPITAAARF	LEQKVDKVL	IKRDIIRSAI	ALDQTDIRV	ASDKEQILF	KLIAGVNYI	RVARPLLAA	HPIHQSSPSL	SPSLAKTL	SLAKTDDII	KVDKDAANY	SPFRKSASM	PFRKSASM	ALGVATAAQV	FEVKEGTQQL	GLMEGQIVSV	QPIDISTEL	KIRESATMI	VMNQVIHGV	FSIGHPLNM	VLPNSTLGV	LLNSSTTRV	GRLNVSSL	EEEANKVLL	SELKYEYVL	RENGVVLDQL	SPRGGIEGL	RLDDGTTQL	VTDSNLIY	SDGAHLYL	----------	---------
MT859571.1_Mumps_virus_genotype_G_strain_MuVs/Washington.USA/1.17/FH65G_partial_genome	G	IPNARANL	ARGEHGNTF	GMNVANHFL	APIQGTNLL	YQDPTIQPTGSY	KPRTSTPVT	KPRTSTPVTEF	RTSTPVTEF	SPITAAARF	LEQKVDKVL	IKRDIIRSAI	ALDQTDIRV	ASDKEQILF	KLIAGVNYI	RVARPLLAA	HPIHQSSPSL	SPSLAKTL	SLAKTDDII	KVDKDAANY	SPFRKSASM	PFRKSASM	ALGVATAAQV	FEVKEGTQQL	GLMEGQIVSV	QPIDISTEL	KIRESATMI	VMNQVIHGV	FSIGHPLNM	VLPNSTLGV	LLNSSTTRV	GRLNVSSL	EEEANKVLL	SELKYEYVL	RENGVVLDQL	SPRGGIEGL	RLDDGTTQL	VTDSNLIY	SDGAHLYL	----------	---------
MT859572.1_Mumps_virus_genotype_G_strain_MuVs/Washington.USA/2.17/FH66G_partial_genome	G	IPNARANL	ARGEHGNTF	GMNVANHFL	APIQGTNLL	YQDPTIQPTGSY	KPRTSTPVT	KPRTSTPVTEF	RTSTPVTEF	SPITAAARF	LEQKVDKVL	IKRDIIRSAI	ALDQTDIRV	ASDKEQILF	KLIAGVNYI	RVARPLLAA	HPIHQSSPSL	SPSLAKTL	SLAKTDDII	KVDKDAANY	SPFRKSASM	PFRKSASM	ALGVATAAQV	FEVKEGTQQL	GLMEGQIVSV	QPIDISTEL	KIRESATMI	VMNQVIHGV	FSIGHPLNM	VLPNSTLGV	LLNSSTTRV	GRLNVSSL	EEEANKVLL	SELKYEYVL	RENGVVLDQL	SPRGGIEGL	RLDDGTTQL	VTDSNLIY	SDGAHLYL	----------	---------
MT859573.1_Mumps_virus_genotype_G_strain_MuVs/Washington.USA/3.17/FH67G_partial_genome	G	IPNARANL	ARGEHGNTF	GMNVANHFL	APIQGTNLL	YQDPTIQPTGSY	KPRTSTPVT	KPRTSTPVTEF	RTSTPVTEF	SPITAAARF	LEQKVDKVL	IKRDIIRSAI	ALDQTDIRV	ASDKEQILF	KLIAGVNYI	RVARPLLAA	HPIHQSSPSL	SPSLAKTL	SLAKTDDII	KVDKDAANY	SPFRKSASM	PFRKSASM	ALGVATAAQV	FEVKEGTQQL	GLMEGQIVSV	QPIDISTEL	KIRESATMI	VMNQVIHGV	FSIGHPLNM	VLPNSTLGV	LLNSSTTRV	GRLNVSSL	EEEANKVLL	SELKYEYVL	RENGVVLDQL	SPRGGIEGL	RLDDGTTQL	VTDSNLIY	SDGAHLYL	----------	---------
MT859574.1_Mumps_virus_genotype_G_strain_MuVs/Washington.USA/4.17/FH68G_partial_genome	G	IPNARANL	ARGEHGNTF	GMNVANHFL	APIQGTNLL	YQDPTIQPTGSY	KPRTSTPVT	KPRTSTPVTEF	RTSTPVTEF	SPITAAARF	LEQKVDKVL	IKRDIIRSAI	ALDQTDIRV	ASDKEQILF	KLIAGVNYI	RVARPLLAA	HPIHQSSPSL	SPSLAKTL	SLAKTDDII	KVDKDAANY	SPFRKSASM	PFRKSASM	ALGVATAAQV	FEVKEGTQQL	GLMEGQIVSV	QPIDISTEL	KIRESATMI	VMNQVIHGV	FSIGHPLNM	VLPNSTLGV	LLNSSTTRV	GRLNVSSL	EEEANKVLL	SELKYEYVL	RENGVVLDQL	SPRGGIEGL	RLDDGTTQL	VTDSNLIY	SDGAHLYL	----------	---------
MT859575.1_Mumps_virus_genotype_G_strain_MuVs/Washington.USA/21.17/FH69G_partial_genome	G	IPNARANL	ARGEHGNTF	GMNVANHFL	APIQGTNLL	YQDPTIQPTGSY	KPRTSTPVT	KPRTSTPVTEF	RTSTPVTEF	SPITAAARF	LEQKVDKVL	IKRDIIRSAI	ALDQTDIRV	ASDKEQILF	KLIAGVNYI	RVARPLLAA	HPIHQSSPSL	SPSLAKTL	SLAKTDDII	KVDKDAANY	SPFRKSASM	PFRKSASM	ALGVATAAQV	FEVKEGTQQL	GLMEGQIVSV	QPIDISTEL	KIRESATMI	VMNQVIHGV	FSIGHPLNM	VLPNSTLGV	LLNSSTTRV	GRLNVSSL	EEEANKVLL	SELKYEYVL	RENGVVLDQL	SPRGGIEGL	RLDDGTTQL	VTDSNLIY	SDGAHLYL	----------	---------
MT859576.1_Mumps_virus_genotype_G_strain_MuVs/Washington.USA/4.17/FH70G_partial_genome	G	IPNARANL	ARGEHGNTF	GMNVANHFL	APIQGTNLL	YQDPTIQPTGSY	KPRTSTPVT	KPRTSTPVTEF	RTSTPVTEF	SPITAAARF	LEQKVDKVL	IKRDIIRSAI	ALDQTDIRV	ASDKEQILF	KLIAGVNYI	RVARPLLAA	HPIHQSSPSL	SPSLAKTL	SLAKTDDII	KVDKDAANY	SPFRKSASM	PFRKSASM	ALGVATAAQV	FEVKEGTQQL	GLMEGQIVSV	QPIDISTEL	KIRESATMI	VMNQVIHGV	FSIGHPLNM	VLPNSTLGV	LLNSSTTRV	GRLNVSSL	EEEANKVLL	SELKYEYVL	RENGVVLDQL	SPRGGIEGL	RLDDGTTQL	VTDSNLIY	SDGAHLYL	----------	---------
MT859577.1_Mumps_virus_genotype_G_strain_MuVs/Washington.USA/4.17/FH71G_partial_genome	G	IPNARANL	ARGEHGNTF	GMNVANHFL	APIQGTNLL	YQDPTIQPTGSY	KPRTSTPVT	KPRTSTPVTEF	RTSTPVTEF	SPITAAARF	LEQKVDKVL	IKRDIIRSAI	ALDRTDIRV	ASDKEQILF	KLIAGVNYI	RVARPLLAA	HPIHQSSPSL	SPSLAKTL	SLAKTDDII	KVDKDAANY	SPFRKSASM	PFRKSASM	ALGVATAAQV	FEVKEGTQQL	GLMEGQIVSV	QPIDISTEL	KIRESATMI	VMNQVIHGV	FSIGHPLNM	VLPNSTLGV	LLNSSTTRV	GRLNVSSL	EEEANKVLL	SELKYEYVL	RENGVVLDQL	SPRGGIEGL	RLDDGTTQL	VTDSNLIY	SDGAHLYL	----------	---------
MT859578.1_Mumps_virus_genotype_G_strain_MuVs/Washington.USA/5.17/FH72G_partial_genome	G	IPNARANL	ARGEHGNTF	GMNVANHFL	APIQGTNLL	YQDPTIQPTGSY	KPRTSTPVT	KPRTSTPVTEF	RTSTPVTEF	SPITAAARF	LEQKVDKVL	IKRDIIRSAI	ALDQTDIRV	ASDKEQILF	KLIAGVNYI	RVARPLLAA	HPIHQSSPSL	SPSLAKTL	SLAKTDDII	KVDKDAANY	SPFRKSASM	PFRKSASM	ALGVATAAQV	FEVKEGTQQL	GLMEGQIVSV	QPIDISTEL	KIRESATMI	VMNQVIHGV	FSIGHPLNM	VLPNSTLGV	LLNSSTTRV	GRLNVSSL	EEEANKVLL	SELKYEYVL	RENGVVLDQL	SPRGGIEGL	RLDDGTTQL	VTDSNLIY	SDGAHLYL	----------	---------
MT859579.1_Mumps_virus_genotype_G_strain_MuVs/Washington.USA/20.17/FH73G_partial_genome	G	IPNARANL	ARGEHGNTF	GMNVANHFL	APIQGTNLL	YQDPTIQPTGSY	KPRTSTPVT	KPRTSTPVTEF	RTSTPVTEF	SPITAAARF	LEQKVDKVL	IKRDIIRSAI	ALDQTDIRV	ASDKEQILF	KLIAGVNYI	RVARPLLAA	HPIHQSSPSL	SPSLAKTL	SLAKTDDII	KVDKDAANY	SPFRKSASM	PFRKSASM	ALGVATAAQV	FEVKEGTQQL	GLMEGQIVSV	QPIDISTEL	KIRESATMI	VMNQVIHGV	FSIGHPLNM	VLPNSTLGV	LLNSSTTRV	GRLNVSSL	EEEANKVLL	SELKYEYVL	RENGVVLDQL	SPRGGIEGL	RLDDGTTQL	VTDSNLIY	SDGAHLYL	----------	---------
MT859580.1_Mumps_virus_genotype_G_strain_MuVs/Washington.USA/22.17/FH74G_partial_genome	G	IPNARANL	ARGEHGNTF	GMNVANHFL	APIQGTNLL	YQDPTIQPTGSY	KPRTSTPVT	KPRTSTPVTEF	RTSTPVTEF	SPITAAARF	LEQKVDKVL	IKRDIIRSAI	ALDQTDIRV	ASDKEQILF	KLIAGVNYI	RVARPLLAA	HPIHQSSPSL	SPSLAKTL	SLAKTDDII	KVDKDAANY	SPFRKSASM	PFRKSASM	ALGVATAAQV	FEVKEGTQQL	GLMEGQIVSV	QPIDISTEL	KIRESATMI	VMNQVIHGV	FSIGHPLNM	VLPNSTLGV	LLNSSTTRV	GRLNVSSL	EEEANKVLL	SELKYEYVL	RENGVVLDQL	SPRGGIEGL	RLDDGTTQL	VTDSNLIY	SDGAHLYL	----------	---------
MT859581.1_Mumps_virus_genotype_G_strain_MuVs/Washington.USA/52.16/FH75G_partial_genome	G	IPNARANL	ARGEHGNTF	GMNVANHFL	APIQGTNLL	YQDPTIQPTGSY	KPRTSTPVT	KPRTSTPVTEF	RTSTPVTEF	SPITAAARF	LEQKVDKVL	IKRDIIRSAI	ALDQTDIRV	ASDKEQILF	KLIAGVNYI	RVARPLLAA	HPIHQSSPSL	SPSLAKTL	SLAKTDDII	KVDKDAANY	SPFRKSASM	PFRKSASM	ALGVATAAQV	FEVKEGTQQL	GLMEGQIVSV	QPIDISTEL	KIRESATMI	VMNQVIHGV	FSIGHPLNM	VLPNSTLGV	LLNSSTTRV	GRLNVSSL	EEEANKVLL	SELKYEYVL	RENGVVLDQL	SPRGGIEGL	RLDDGTTQL	VTDSNLIY	SDGAHLYL	----------	---------
MT859582.1_Mumps_virus_genotype_G_strain_MuVs/Washington.USA/12.17/FH76G_partial_genome	G	IPNARANL	ARGEHGNTF	GMNVANHFL	APIQGTNLL	YQDPTIQPTGSY	KPRTSTPVT	KPRTSTPVTEF	RTSTPVTEF	SPITAAARF	LEQKVDKVL	IKRDIIRSAI	ALDQTDIRV	ASDKEQILF	KLIAGVNYI	RVARPLLAA	HPIHQSSPSL	SPSLAKTL	SLAKTDDII	KVDKDAANY	SPFRKSASM	PFRKSASM	ALGVATAAQV	FEVKEGTQQL	GLMEGQIVSV	QPIDISTEL	KIRESATMI	VMNQVIHGV	FSIGHPLNM	VLPNSTLGV	LLNSSTTRV	GRLNVSSL	EEEANKVLL	SELKYEYVL	RENGVVLDQL	SPRGGIEGL	RLDDGTTQL	VTDSNLIY	SDGAHLYL	----------	---------
MT859583.1_Mumps_virus_genotype_G_strain_MuVs/Washington.USA/1.17/FH77G_partial_genome	G	IPNARANL	ARGEHGNTF	GMNVANHFL	APIQGTNLL	YQDPTIQPTGSY	KPRTSTPVT	KPRTSTPVTEF	RTSTPVTEF	SPITAAARF	LEQKVDKVL	IKRDIIRSAI	ALDQTDIRV	ASDKEQILF	KLIAGVNYI	RVARPLLAA	HPIHQSSPSL	SPSLAKTL	SLAKTDDII	KVDKDAANY	SPFRKSASM	PFRKSASM	ALGVATAAQV	FEVKEGTQQL	GLMEGQIVSV	QPIDISTEL	KIRESATMI	VMNQVIHGV	FSIGHPLNM	VLPNSTLGV	LLNSSTTRV	GRLNVSSL	EEEANKVLL	SELKYEYVL	RENGVVLDQL	SPRGGIEGL	RLDDGTTQL	VTDSNLIY	SDGAHLYL	----------	---------
MT859584.1_Mumps_virus_genotype_G_strain_MuVs/Washington.USA/12.17/FH78G_partial_genome	G	IPNARANL	ARGEHGNTF	GMNVANHFL	APIQGTNSL	YQDPTIQPTGSY	KPRTSTPVA	KPRTSTPVAEF	RTSTPVAEF	SPITAAARF	LEQKVDKVL	IKRDIIRSAI	ALDQTDIRV	ASDKEQILF	KLIAGVNYI	RVARPLLAA	HPIHQSSPSL	SPSLAKTL	SLAKTDDII	KVDKDAANY	SPFRKSASM	PFRKSASM	ALGVATAAQV	FEVKEGTQQL	G?????????	QPIDISTEL	KIRESATMI	VMNQVIHGV	FSIGHPLNM	VLPNSTLGV	LLNSSTTRV	GRLNVSSL	EEEANKVLL	SELKYEYVL	RENGVVLDQL	SPRGGIEGL	RLDDGTTQL	VTDSNLIY	SDGAHLYL	----------	---------
MT859585.1_Mumps_virus_genotype_G_strain_MuVs/Washington.USA/16.17/FH79G_partial_genome	G	IPNARANL	ARGEHGNTF	GMNVANHFL	APIQGTNLL	YQDPTIQPTGSY	KPRTSTPVT	KPRTSTPVTEF	RTSTPVTEF	SPITAAARF	LEQKVDKVL	IKRDIIRSAI	ALDQTDIRV	ASDKEQILF	KLIAGVNYI	RVARPLLAA	HPIHQSSPSL	SPSLAKTL	SLAKTDDII	KVDKDAANY	SPFRKSASM	PFRKSASM	ALGVATAAQV	FEVKEGTQQL	GLMEGQIVSV	QPIDISTEL	KIRESATMI	VMNQVIHGV	FSIGHPLNM	VLPNSTLGV	LLNSSTTRV	GRLNVSSL	EEEANKVLL	SELKYEYVL	RENGVVLDQL	SPRGGIEGL	RLDDGTTQL	VTDSNLIY	SDGAHLYL	----------	---------
MT859586.1_Mumps_virus_genotype_G_strain_MuVs/Washington.USA/19.17/FH80G_partial_genome	G	IPNARANL	ARGEHGNTF	GMNVANHFL	APIQGTNLL	YQDPTIQPTGSY	KPRTSTPVT	KPRTSTPVTEF	RTSTPVTEF	SPITAAARF	LEQKVDKVL	IKRDIIRSAI	ALDQTDIRV	ASDKEQILF	KLIAGVNYI	RVARPLLAA	HPIHQSSPSL	SPSLAKTL	SLAKTDDII	KVDKDTANY	SPFRKSASM	PFRKSASM	ALGVATAAQV	FEVKEGTQQL	GLMEGQIVSV	QPIDISTEL	KIRESATMI	VMNQVIHGV	FSIGHPLNM	VLPNSTLGV	LLNSSTTRV	GRLNVSSL	EEEANKVLL	SELKYEYVL	RENGVVLDQL	SPRGGIEGL	RLDDGTTQL	VTDSNLIY	SDGAHLYL	----------	---------
MT859587.1_Mumps_virus_genotype_G_strain_MuVs/Washington.USA/20.17/FH81G_partial_genome	G	IPNARANL	ARGEHGNTF	GMNVANHFL	APIQGTNLL	YQDPTIQPTGSY	KPRTSTPVT	KPRTSTPVTEF	RTSTPVTEF	SPITAAARF	LEQKVDKVL	IKRDIIRSAI	ALDQTDIRV	ASDKEQILF	KLIAGVNYI	RVARPLLAA	HPIHQSSPSL	SPSLAKTL	SLAKTDDII	KVDKDAANY	SPFRKSASM	PFRKSASM	ALGVATAAQV	FEVKEGTQQL	GLMEGQIVSV	QPIDISTEL	KIRESATMI	VMNQVIHGV	FSIGHPLNM	VLPNSTLGV	LLNSSTTRV	GRLNVSSL	EEEANKVLL	SELKYEYVL	RENGVVLDQL	SPRGGIEGL	RLDDGTTQL	VTDSNLIY	SDGAHLYL	----------	---------
MT859589.1_Mumps_virus_genotype_G_strain_MuVs/Washington.USA/29.17/FH83G_partial_genome	G	IPNARANL	ARGEHGNTF	GMNVANHFL	APIQGTNLL	YQDPTIQPTGSY	KPRTSTPVT	KPRTSTPVTEF	RTSTPVTEF	SPITAAARF	LEQKVDKVL	IKRDIIRSAI	ALDQTDIRV	ASDKEQILF	KLIAGVNYI	RVARPLLAA	HPIHQSSPSL	SPSLAKTL	SLAKTDDII	KVDKDTANY	SPFRKSASM	PFRKSASM	ALGVATAAQV	FEVKEGTQQL	GLMEGQIVSV	QPIDISTEL	KIRESATMI	VMNQVIHGV	FSIGHPLNM	VLPNSTLGV	LLNSSTTRV	GRLNVSSL	EEEANKVLL	SELKYEYVL	RENGVVLDQL	SPRGGIEGL	RLDDGTTQL	VTDSNLIY	SDGAHLYL	----------	---------
MT859614.1_Mumps_virus_genotype_G_strain_MuVs/Wisconsin.USA/11.07/FH108G_partial_genome	G	IPNARANL	ARGEHGNTF	GMNVANHFL	APIQGTNLL	YQDPTIQPTGSY	KPRTSTPVT	KPRTSTPVTEF	RTSTPVTEF	SPITAAARF	LEQKVDKVL	IKRDIIRSAI	ALDQTDIRV	ASDKEQILF	KLIAGVNYI	RVARPLLAA	HPIHQSSPSL	SPSLAKTL	SLAKTDDII	KVDKDAANY	SPFRKSASM	PFRKSASM	ALGVATAAQV	FEVKEGTQQL	GLM???????	QPIDISTEL	KIRESATMI	VMNQVIHGV	FSIGHPLNM	VLPNSTLGV	LLNSSTTRV	GRLNVSSL	EEEANKVLL	SELKYEYVL	RENGVVLDQL	SPRGGIEGL	RLDDGTTQL	VTDSNLIY	SDGAHLYL	YSDPNNHEVY	PNNHEVYII
MT859615.1_Mumps_virus_genotype_G_strain_MuVs/Wisconsin.USA/11.07/FH109G_partial_genome	G	IPNARANL	ARGEHGNTF	GMNVANHFL	APIQGTNLL	YQDPTIQPTGSY	KPRTSTPVT	KPRTSTPVTEF	RTSTPVTEF	SPITAAARF	LEQKVDKVL	IKRDIIRSAI	ALDQTDIRV	ASDKEQILF	KLIAGVNYI	RVARPLLAA	HPIHQSSPSL	SPSLAKTL	SLAKTDDII	KVDKDAANY	SPFRKSASM	PFRKSASM	ALGVATAAQV	FEVKEGTQQL	GLMEGQIVSV	QPIDISTEL	KIRESATMI	VMNQVIHGV	FSIGHPLNM	VLPNSTLGV	LLNSSTTRV	GRLNVSSL	EEEANKVLL	SELKYEYVL	RENGVVLDQL	SPRGGIEGL	RLDDGTTQL	VTDSNLIY	SDGAHLYL	YSDPNNHEVY	PNNHEVYII
MT859616.1_Mumps_virus_genotype_G_strain_MuVs/Wisconsin.USA/16.14/FH110G_partial_genome	G	IPNARANL	ARGEHGNTF	GMNVANHFL	VPIQGTNLL	YQDPTIQPTGSY	KPRTSTPVT	KPRTSTPVTEF	RTSTPVTEF	SPITAAARF	LEQKVDKVL	IKRDIIRSAI	ALDQTDIRV	ASDKEQILF	KLIAGVNYI	RVARPLLAA	HPIHQSSPSL	SPSLAKTL	SLAKTDDII	KVDKDAANY	SPFRKSASM	PFRKSASM	ALGVATAAQV	FEVKEGTQQL	G?????????	QPIDISTEL	KIRESATMI	VMNQVIHGV	FSIGHPLNM	VLPNSTLGV	LLNSSTTRV	GRLNVSSL	EEEANKVLL	SELKYEYVL	RENGVVLDQL	SPRGGIEGL	RLDDGTTQL	VTDSNLIY	SDGAHLYL	YSDPNNHEVY	PNNHEVYII
MT859617.1_Mumps_virus_genotype_G_strain_MuVs/Wisconsin.USA/20.14/FH111G_partial_genome	G	IPNARANL	ARGEHGNTF	GMNVANHFL	VPIQGTNLL	YQDPTIQPTGSY	KPRTSTPVT	KPRTSTPVTEF	RTSTPVTEF	SPITAAARF	LEQKVDKVL	IKRDIIRSAI	ALDQTDIRV	ASDKEQILF	KLIAGVNYI	RVARPLLAA	HPIHQSSPSL	SPSLAKTL	SLAKTDDII	KVDKDAANY	SPFRKSASM	PFRKSASM	ALGVATAAQV	FEVKEGTQQL	GLMEGQIVSV	QPIDISTEL	KIRESATMI	VMNQVIHGV	FSIGHPLNM	VLPNSTLGV	LLNSSTTRV	GRLNVSSL	EEEANKVLL	SELKYEYVL	RENGVVLDQL	SPRGGIEGL	RLDDGTTQL	VTDSNLIY	SDGAHLYL	YSDPNNHEVY	PNNHEVYII
MT859618.1_Mumps_virus_genotype_G_strain_MuVs/Wisconsin.USA/24.14/FH112G_partial_genome	G	???????L	ARGEHGNTF	GMNVANHFL	VPIQGTNLL	YQDPTIQPTGSY	KPRTSTPVT	KPRTSTPVTEF	RTSTPVTEF	SPITAAARF	LEQKVDKVL	IKRDIIRSAI	ALDQTDIRV	ASDKEQILF	KLIAGVNYI	RVARPLLAA	HPIHQSSPSL	SPSLAKTL	SLAKTDDII	KVDKDAANY	SPFRKSASM	PFRKSASM	ALGVATAAQV	FEVKEGTQQL	G?????????	?????????	KIRESATMI	VMNQVIHGV	FSIGHPLNM	VLPNSTLGV	LLNSSTTRV	GRLNVSSL	EEEANKVLL	SELKYEYVL	RENGVVLDQL	SPRGGIEGL	RLDDGTTQL	VTDSNLIY	SDGAHLYL	YSDPNNHEVY	PNNHEVYII
MT859619.1_Mumps_virus_genotype_G_strain_MuVs/Wisconsin.USA/29.14/FH113G_partial_genome	G	IPNARANL	ARGEHGNTF	GMNVANHFL	VPIQGTNLL	YQDPTIQPTGSY	KPRTSTPVT	KPRTSTPVTEF	RTSTPVTEF	SPITAAARF	LEQKVDKVL	IKRDIIRSAI	ALDQTDIRV	ASDKEQILF	KLIAGVNYI	RVARPLLAA	HPIHQSSPSL	SPSLAKTL	SLAKTDDII	KVDKDAANY	SPFRKSASM	PFRKSASM	ALGVATAAQV	FEVKEGTQQL	GLM????VSV	QPIDISTEL	KIRESATMI	VMNQVIHGV	FSIGHPLNM	VLPNSTLGV	LLNSSTTRV	GRLNVSSL	EEEANKVLL	SELKYEYVL	RENGVVLDQL	SPRGGIEGL	RLDDGTTQL	VTDSNLIY	SDGAHLYL	YSDPNNHEVY	PNNHEVYII
MT859625.1_Mumps_virus_genotype_G_strain_MuVs/Ohio.USA/19.16/FH119G_partial_genome	G	IPNARANL	ARGEHGNTF	GMNVANHFL	APIQGTNLL	YQDPTIQPTGSY	KPRTSTPVT	KPRTSTPVTEF	RTSTPVTEF	SPITAAARF	LEQKVDKVL	IKRDIIRSAI	ALDQTDIRV	ASDKEQILF	KLIAGVNYI	RVARPLLAA	HPIHQSSPSL	SPSLAKTL	SLAKTDDII	KVDKDAANY	SPFRKSASM	PFRKSASM	ALGVATAAQV	FEVKEGTQQL	GLMEGQIVSV	QPIDISTEL	KIRESATMI	VMNQVIHGV	FSIGHPLNM	VLPNSTLGV	LLNSSTTRV	GRLNVSSL	EEEANKVLL	SELKYEYVL	RENGVVLDQL	SPRGGIEGL	RLDDGTTQL	VTDSNLIY	SDGAHLYL	YSDPNNHEVY	PNNHEVYII
MT859627.1_Mumps_virus_genotype_G_strain_MuVs/Wisconsin.USA/19.16/FH121G_partial_genome	G	IPNARANL	ARGEHGNTF	GMNVANHFL	APIQGTNLL	YQDPTIQPTGSY	KPRTSTPVT	KPRTSTPVTEF	RTSTPVTEF	SPITAAARF	LEQKVDKVL	IKRDIIRSAI	ALDQTDIRV	ASDKEQILF	KLIAGVNYI	RVARPLLAA	HPIHQSSPSL	SPSLAKTL	SLAKTDDII	KVDKDAANY	SPFRKSASM	PFRKSASM	ALGVATAAQV	FEVKEGTQQL	GLMEGQIVSV	QPIDISTEL	KIRESATMI	VMNQVIHGV	FSIGHPLNM	VLPNSTLGV	LLNSSTTRV	GRLNVSSL	EEEANKVLL	SELKYEYVL	RENGVVLDQL	SPRGGIEGL	RLDDGTTQL	VTDSNLIY	SDGAHLYL	YSDPNNHEVY	PNNHEVYII
MT859630.1_Mumps_virus_genotype_G_strain_MuVs/Missouri.USA/46.16/FH124G_partial_genome	G	IPNARANL	ARGEHGNTF	GMNVANHFL	APIQGTNLL	YQDPTIQPTGSY	KPRTSTPVT	KPRTSTPVTEF	RTSTPVTEF	SPITAAARF	LEQKVDKVL	IKRDIIRSAI	ALDQTDIRV	ASDKEQILF	KLIAGVNYI	RVARPLLAA	HPIHQSSPSL	SPSLAKTL	SLAKTDDII	KVDKDAANY	SPFRKSASM	PFRKSASM	ALGVATAAQV	FEVKEGTQQL	G?????????	QPIDISTEL	KIRESATMI	VMNQVIHGV	FSIGHPLNM	VLPNSTLGV	LLNSSTTRV	GRLNVSSL	EEEANKVLL	SELKYEYVL	RENGVVLDQL	SPRGGIEGL	RLDDGTTQL	VTDSNLIY	SDGAHLYL	YSDPNNHEVY	PNNHEVYII
MT859651.1_Mumps_virus_genotype_G_strain_MuVs/Washington.USA/14.17/FH145G_partial_genome	G	IPNARANL	ARGEHGNTF	GMNVANHFL	APIQGTNSL	YQDPTIQPTGSY	KPRTSTPVT	KPRTSTPVTEF	RTSTPVTEF	SPITAAARF	LEQKVDKVL	IKRDIIRSAI	ALDQTDIRV	ASDKEQILF	KLIAGVNYI	RVARPLLAA	HPIHQSSPSL	SPSLAKTL	SLAKTDDII	KVDKDAANY	SPFRKSASM	PFRKSASM	ALGVATAAQV	FEVKEGTQQL	G?????????	KPIDISTEL	KIRESATMI	VMNQVIHGV	FSIGHPLNM	VLPNSTLGV	LLNSSTTRV	GRLNVSSL	EEEANKVLL	SELKYEYVL	RENGVVLDQL	SPRGGIEGL	RLDDGTTQL	VTDSNLIY	SDGAHLYL	YSDPNNHEVY	PNNHEVYII
MT859659.1_Mumps_virus_genotype_G_strain_MuVs/Wisconsin.USA/41.06/FH153G_partial_genome	G	IPNARANL	ARGEHGNTF	GMNVANHFL	APIQGTNLL	YQDPTIQPTGSY	KPRTSTPVT	KPRTSTPVTEF	RTSTPVTEF	SPITAAARF	LEQKVDKVL	IKRDIIRSAI	ALDQTDIRV	ASDKEQILF	KLIAGVNYI	RVARPLLAA	HPIHQSSPSL	SPSLAKTL	SLAKTDDII	KVDKDAANY	SPFRKSASM	PFRKSASM	ALGVATAAQV	FEVKEGTQQL	G?????????	QPIDISTEL	KIRESATMI	VMNQVIHGV	FSIGHPLNM	VLPNSTLGV	?????????	GRLNVSSL	EEEANKVLL	SELKYEYVL	RENGVVLDQL	SPRGGIEGL	RLDDGTTQL	VTDSNLIY	SDGAHLYL	YSDPNNHEVY	PNNHEVYII
MT859660.1_Mumps_virus_genotype_G_strain_MuVs/Wisconsin.USA/7.07/FH154G_partial_genome	G	IPNARANL	ARGEHGNTF	GMNVANHFL	APIQGTNLL	YQDPTIQPTGSY	KPRTSTPVT	KPRTSTPVTEF	RTSTPVTEF	SPITAAARF	LEQKVDKVL	IKRDIIRSAI	ALDQTDIRV	ASDKEQILF	KLIAGVNYI	RVARPLLAA	HPIHQSSPSL	SPSLAKTL	SLAKTDDII	KVDKDAANY	SPFRKSASM	PFRKSASM	ALGVATAAQV	FEVKEGTQQL	GLMEGQIVSV	QPIDISTEL	KIRESATMI	VMNQVIHGV	FSIGHPLNM	VLPNSTLGV	LLNSSTTRV	GRLNVSSL	EEEANKVLL	SELKYEYVL	RENGVVLDQL	SPRGGIEGL	RLDDGTTQL	VTDSNLIY	SDGAHLYL	YSDPNNHEVY	PNNHEVYII
MT859665.1_Mumps_virus_genotype_G_strain_MuVs/Wisconsin.USA/28.06/FH159G_partial_genome	G	IPNARANL	ARGEHGNTF	GMNVANHFL	APIQGTNLL	YQDPTIQPTGSY	KPRTSTPVT	KPRTSTPVTEF	RTSTPVTEF	SPITAAARF	LEQKVDKVL	IKRDIIRSAI	ALDQTDIRV	ASDKEQILF	KLIAGVNYI	RVARPLLAA	HPIHQSSPSL	SPSLAKTL	SLAKTDDII	KVDKDAANY	SPFRKSASM	PFRKSASM	ALGVATAAQV	FEVKEGTQQL	GLM???????	?????????	KIRESATMI	VMNQVIHGV	FSIGHPLNM	VLPNSTLGV	LLNSSTTRV	GRLNVSSL	EEEANKVLL	SELKYEYVL	RENGVVLDQL	SPRGGIEGL	RLDDGTTQL	VTDSNLIY	SDGAHLYL	----------	---------
MT859667.1_Mumps_virus_genotype_G_strain_MuVs/Washington.USA/5.17/FH161G_partial_genome	G	IPNARANL	ARGEHGNTF	GMNVANHFL	APIQGTNLL	YQDPTIQPTGSY	KPRTSTPVT	KPRTSTPVTEF	RTSTPVTEF	SPITAAARF	LEQKVDKVL	IKRDIIRSAI	ALDQTDIRV	ASDKEQILF	KLIAGVNYI	RVARPLLAA	HPIHQSSPSL	SPSLAKTL	SLAKTDDII	KVDKDAANY	SPFRKSASM	PFRKSASM	ALGVATAAQV	FEVKEGTQQL	GLMEGQIVSV	QPIDISTEL	KIRESATMI	VMNQVIHGV	FSIGHPLNM	VLPNSTLGV	LLNSSTTRV	GRLNVSSL	EEEANKVLL	SELKYEYVL	RENGVVLDQL	SPRGGIEGL	RLDDGTTQL	VTDSNLIY	SDGAHLYL	YSDPNNHEVY	PNNHEVYII
MuVi/Utrecht.NLD/40.10	G	IPNARANL	ARGEHGNTF	GMNVANHFL	APIQGTNLL	YQDPTIQPTGSY	KPRTSTPVT	KPRTSTPVTEF	RTSTPVTEF	SPITAAARF	LEQKVDKVL	IKRDIIRSAI	ALDQTDIRV	ASDKEQILF	KLIAGVNYI	RVARPLLAA	HPIHQSSPSL	SPSLAKTL	SLAKTDDII	KVDKDAANY	SPFRKSASM	PFRKSASM	ALGVATAAQV	FEVKEGTQQL	GLMEGQIVSV	QPIDISTEL	KIRESATMI	VMNQVIHGV	FSIGHPLNM	VLPNSTLGV	LLNSSTTRV	GRLNVSSL	EEEANKVLL	SELKYEYVL	RENGVVLDQL	SPRGGIEGL	RLDDGTTQL	VTDSNLIY	SDGAHLYL	YSDPNNHEVY	PNNHEVYII
AB600843.1_Mumps_virus_viral_cRNA_complete_genome_strain:_MuVi-MNG09-024	H	IPNARANL	ARGEHGNTF	GMNVANHFL	APIQGTKPP	YQDPTIQPTGSY	KPRTSTPVA	KPRTSTPVAEF	RTSTPVAEF	SPITAAARF	LEQKVDKVL	IKRDIIRSAI	ALDQTDIRV	ASDKEQILF	KLIAGVNYI	RVARPLLAA	HPIHQSSPSL	SPSLAKTL	SLAKTDDII	KVDKDAANY	SPFRKSASM	PFRKSASM	ALGVATAAQV	FEVKEGTQQL	GLMEGQIVSV	QPIDISTEL	KIRESATMI	VMNQVIHGV	FSIGHPLNM	VLPNSTLGV	LLNSSTTRV	GRLNVSSL	EEEANKVLL	SELKYEYVL	RENGVVLDQL	SPRGGIEGL	RLDDGTTQL	VTDSNLIY	SDGAHLYL	YSDPNNHEVY	PNNHEVYII
AF467767.2_Mumps_virus_isolate_88-1961_complete_genome	H	IPNARANL	AMGEHGNTF	GMNVANHFL	APIQGTNPS	YQDPTIQPTGSY	KPRTSTPVA	KPRTSTPVAEF	RTSTPVAEF	SPITAAARF	LEQKVDKVL	IKRDIIRSAI	ALDQTDIRV	ASDKEQILF	KLIAGVNYI	RVARPLLAA	HPIHQSSPSL	SPSLAKTL	SLAKTDDII	KVDKDAASY	SPFRKSASM	PFRKSASM	ALGVATAAQV	FEVKEGTQQL	GLMEGQIVSV	QPIDISTEL	KIRESATII	VMNQVIHGV	FSIGHPLNM	VLPNSTLGV	LLNSSTTRV	GRLNVSSL	EEEANKVLL	SELKYEYVL	RENGVVLDQL	SPRGGIEGL	RLDDGTTQL	VTDSNLIY	SDGAHLYL	YSDPNNHEVY	PNNHEVYII
AY681495.1_Mumps_virus_strain_MuVi/Novosibirsk.RUS/10.03-H_complete_genome	H	IPNARANL	ARGEHGNTF	GMNVANHFL	APIQGTNPP	YQDPTIQPTGSY	KPRTSTPVA	KPRTSTPVAEF	RTSTPVAEF	SPITAAARF	LEQKVDKVL	IKRDIIRSAI	ALDQTDIRV	ASDKEQILF	KLIAGVNYI	RVARPLLAA	HPIHQSSPSL	SPSLAKTL	SLAKTDDII	KVDKDAANY	SPFRKSASM	PFRKSASM	ALGVATAAQV	FEVKEGTQQL	GLMEGQIVSV	QPIDISTEL	KIRESATMI	VMNQVIHGV	FSIGHPLNM	VLPNSTLGI	LLNSSTTRV	GRLNVSSL	EEEANKVLL	SELKYEYVL	RENGVVLDQL	SPRGGIEGL	RLDDGTTQL	VTDSNLIY	SDGAHLYL	YSDPNNHEVY	PNNHEVYII
JX287388.1_Mumps_virus_strain_MuV/Mass.USA/4.10_complete_genome	H	IPNARANL	ARGEHGNTF	GMNVANHFL	APIQGTNPP	YQDPTIQPTGSY	KPRTSTPVA	KPRTSTPVAEF	RTSTPVAEF	SPITAAARF	LEQKVDKVL	IKRDIIRSAI	ALDQTDIRV	ASDKEQILF	KLIAGVNYI	RVARPLLAA	HPIHQSSPSL	SPSLAKTL	SLAKTDDII	KVDKDAANY	SPFRKSASM	PFRKSASM	ALGVATAAQV	FEVKEGTQQL	GLMEGQIVSV	QPIDISTEL	KIRESATMI	VMNQVIHGV	FSIGHPLNM	VLPNSTLGV	LLNSSTTRV	GRLNVSSL	EEEANKVLL	SELKYEYVL	RENGVVLDQL	SPRGGIEGL	RLDDGTTQL	VTDSNMIY	SDGAHLYL	YSDPNNHEVY	PNNHEVYII
KF878077.1_Mumps_virus_strain_MuVi/Bedford.GBR/0.89H_nucleocapsid-associated_protein_phosphoprotein_virion_protein_(V)_matrix_protein_(M)_fusion_protein_(F)_small_hydrophobic_protein_(SH)_hemagglutins	H	IPNARANL	ARGEHGNTF	GMNVANHFL	APIQGTNPP	YQDPTIQPTGSY	KPRTSTPVA	KPRTSTPVAEF	RTSTPVAEF	SPITAAARF	LEQKVDKVL	IKRDIIRSAI	ALDQTDIRV	ASDKEQILF	KLIAGVNYI	RVARPLLAA	HPIHQSSPSL	SPSLAKTL	SLAKTDDII	KVDKDAANY	SPFRKSASM	PFRKSASM	ALGVATAAQV	FEVKEGTQQL	GLMEGQIVSV	QPIDISTEL	KIRESATMI	VMNQVIHGV	FSIGHPLNM	VLPNSTLGV	LLNSSTTRV	GRLNVSSL	EEEANKVLL	SELKYEYVL	RENGVVLDQL	SPRGGIEGL	RLDDGTTQL	VTDSNLIY	SDGAHLYL	YSDPNNHEVY	PNNHEVYII
KY969483.1_Mumps_virus_genotype_H_strain_MuVs/Virginia.USA/10.12/H_complete_genome	H	IPNARANL	ARGEHGNTF	GMNVANHFL	APIQGTKPP	YQDPTIQPTGSY	KPRTSTPVA	KPRTSTPVAEF	RTSTPVAEF	SPITAAARF	LEQKVDKVL	IKRDIIRSAI	ALDQTDIRV	ASDKEQILF	KLIAGVNYI	RVARPLLAA	HPIHQSSPSL	SPSLAKTL	SLAKTDDII	KVDKDAANY	SPFRKSASM	PFRKSASM	ALGVATAAQV	FEVKEGTQQL	GLMEGQIVSV	QPIDISTEL	KIRESATMI	VMNQVIHGV	FSIGHPLNM	VLPNSTLGV	LLNSSTTRV	GRLNVSSL	EEEANKVLL	SELKYEYVL	RENGVVLDQL	SPRGGIEGL	RLDDGTTQL	VTDSNLIY	SDGAHLYL	YSDPNNHEIY	PNNHEIYII
MN630054.1_Mumps_virus_genotype_H_strain_MuVi/Gyeonggi.KOR/38.10/12H_complete_genome	H	IPNARANL	ARGEHGNTF	GMNVANHFL	APIQGTKPP	YQDPTIQPTGSY	KPRTSTPVA	KPRTSTPVAEF	RTSTPVAEF	SPITAAARF	LEQKVDKVL	IKRDIIRSAI	ALDQTDIRV	ASDKEQILF	KLIAGVNYI	RVARPLLAA	HPIHQSSPSL	SPSLAKTL	SLAKTDDII	KVDKDTANY	SPFRKSASM	PFRKSASM	ALGVATAAQV	FEVKEGTQQL	GLMEGQIVSV	QPIDISTEL	KIRESATMI	VMNQVIHGV	FSIGHPLNM	VLPNSTLGV	LLNSSTTRV	GRLNVSSL	EEEANKVLL	SELKYEYVL	RENGVVLDQL	SPRGGIEGL	RLDDGTTQL	VTDSNLIY	SDGAHLYL	YSDPNNHEVY	PNNHEVYII
MN630055.1_Mumps_virus_genotype_H_strain_MuVi/Incheon.KOR/14.10/4H_complete_genome	H	IPNARANL	ARGEHGNTF	GMNVANHFL	APIQGTKPP	YQDPTIQPTGSY	KPRTSTPVA	KPRTSTPVAEF	RTSTPVAEF	SPITAAARF	LEQKVDKVL	IKRDIIRSAI	ALDQTDIRV	ASDKEQILF	KLIAGVNYI	RVARPLLAA	HPIHQSSPSL	SPSLAKTL	SLAKTDDII	KVDKDTANY	SPFRKSASM	PFRKSASM	ALGVATAAQV	FEVKEGTQQL	GLMEGQIVSV	QPIDISTEL	KIRESATMI	VMNQVIHGV	FSIGHPLNM	VLPNSTLGV	LLNSSTTRV	GRLNVSSL	EEEANKVLL	SELKYEYVL	RENGVVLDQL	SPRGGIEGL	RLDDGTTQL	VTDSNLIY	SDGAHLYL	YSDPNNHEVY	PNNHEVYII
MN630057.1_Mumps_virus_genotype_H_strain_MuVi/Gyenggi-do.KOR/26.16H_complete_genome	H	IPNARANL	ARGEHGNTF	GMNVANHFL	APIQGTKPP	YQDPTIQPTGSY	KPRTSTPVA	KPRTSTPVAEF	RTSTPVAEF	SPITAAARF	LEQKVDKVL	IKRDIIRSAI	ALDQTDIRV	ASDKEQILF	KLIAGVNYI	RVARPLLAA	HPIHQSSPSL	SPSLAKTL	SLAKTDDII	KVDKDAANY	SPFRKSASM	PFRKSASM	ALGVATAAQV	FEVKEGTQQL	GLMEGQIVSV	QPIDISTEL	KIRESATMI	VMNQVIHGV	FSIGHPLNM	VLPNSTLGV	LLNSSTTRV	GRLNVSSL	EEEANKVLL	SELKYEYVL	RENGVVLDQL	SPRGGIEGL	RLDDGTTQL	VTDSNLIY	SDGAHLYL	YSDPNNHEVY	PNNHEVYII
MT859593.1_Mumps_virus_genotype_H_strain_MuVs/Wisconsin.USA/15.06/FH87H_partial_genome	H	IPNARANL	ARGEHGNTF	GMNVANHFL	APIQGTKPP	YQDPTIQPTGSY	KPRTSTPVA	KPRTSTPVAEF	RTSTPVAEF	SPITAAARF	LEQKVDKVL	IKRDIIRSAI	ALDQTDIRV	ASDKEQILF	KLIAGVNYI	RVARPLLAA	HPIHQSSPSL	SPSLAKTL	SLAKTDDII	KVDKD????	?????????	????????	??????????	??????????	??????????	?????????	?????????	?????????	?????????	?????????	?????????	????????	?????????	?????????	??????????	SPRGGIEGL	RLDDGTTQL	VTDSNLIY	SDGAHLYL	----------	---------
AY309060.1_Mumps_virus_isolate_Dg1062/Korea/98_complete_genome	I	IPNARANL	ARGEHGNTF	GMNVANHFL	APIQGTNSL	YQDPTIQPAGSY	KLRTSTPVT	KLRTSTPVTEF	RTSTPVTEF	SPITAAARF	LEQKVDKVL	IKRDIIRSAI	ALDQTDIRV	ASDKEQILF	KLIAGINYI	RVARPLLAA	HPIHQSSPSL	SPSLAKTL	SLAKTDDII	KVDKDAANY	SPFRKSASM	PFRKSASM	ALGVATAAQV	FEVKEGTQQL	GLMEGQIVSV	KPIDISTEL	KIRESATMI	VMNQVIHGV	FSIGRPLNM	VLPNSTLGV	LLNSSTTRV	GRLNVSSL	EEEANKVLL	SELKYEYVL	RENGVVLDQL	SPRGGIEGL	RLDDGTTQL	VTDSNLIY	SDGAHLYL	YSDPNNHEVY	PNNHEVYII
KF878078.1_Mumps_virus_strain_MuVi/Akita.JPN/42.93I_nucleocapsid-associated_protein_phosphoprotein_virion_protein_(V)_matrix_protein_(M)_fusion_protein_(F)_small_hydrophobic_protein_(SH)_hemagglutinis	I	IPNARANL	ARGEHGNTF	GMNVANHFL	APIQGTNSL	YQDPTIQPAGSY	KPRTSTPVT	KPRTSTPVTEF	RTSTPVTEF	SPITAAARF	LEQKVDKVL	IKRDIIRSAI	ALDQTDIRV	ASDKEQILF	KLIAGINYI	RVARPLLAA	HPIHQSSPSL	SPSLAKTL	SLAKTDDII	KVDKDAANY	SPFRKSASM	PFRKSASM	ALGVATAAQV	FEVKEGTQQL	GLMEGQIVSV	KPIDISTEL	KIRESATMI	VMNQVIHGV	FSIGRPLNM	VLPNSTLGV	LLNSSTTRV	GRLNVSSL	EEEANKVLL	SELKYEYVL	RENGVVLDQL	SPRGGIEGL	RLDDGTTQL	VTDSNLIY	SDGAHLYL	YSDPNNHEVY	PNNHEVYII
MN630058.1_Mumps_virus_genotype_I_strain_MuVi/Gyenggi-do.KOR/43.16I_complete_genome	I	IPNARANL	ARGELGNTF	GMNVANHFL	APIQGTNSL	YQDPTIQPAGSY	KPRTSTPVT	KPRTSTPVTEF	RTSTPVTEF	SPITAAARF	LEQKVDKVL	IKRDIIRSAI	ALDQTDIRV	ASDKEQILF	KLIAGINYI	RVARPLLAA	HPIHQSSPSL	SPSLAKTL	SLAKTDDII	KVDKDAANY	SPFRKSASM	PFRKSASM	ALGVATAAQV	FEVKEGTQQL	GLMEGQIVSV	KPIDISTEL	MIRESATMI	VMNQVIHGV	FSIGRPLNM	VLPNSTLGV	LLNSSTTRV	GRLNVSSL	EEEANKVLL	SELKYEYVL	RENGVVLDQL	SPRGGIEGL	RLDDGTTQL	VTDSNLIY	SDGAHLYL	YSDPNNHEVY	PNNHEVYII
KF878079.1_Mumps_virus_strain_MuVi/Leeds.GBR/9.04J_nucleocapsid-associated_protein_phosphoprotein_virion_protein_(V)_matrix_protein_(M)_fusion_protein_(F)_small_hydrophobic_protein_(SH)_hemagglutinins	J	IPNARANL	ARGEHGNTF	GMNVANHFL	APIQGTNLL	YQDPTIQPTGSY	KPRTSTPVT	KPRTSTPVTEF	RTSTPVTEF	SPITAAARF	LEQKVDKVL	IKRDIIRSAI	ALDQTDIRV	ASDKEQILF	KLIAGVNYI	RVARPLLAA	HPIHQSSPSL	SPSLAKTL	SLAKTDDII	KVDKDAANY	SPFRKSASM	PFRKSASM	ALGVATAAQV	FEVKEGTQQL	GLMEGQIVSV	QPIDISTEL	KIRESATMI	VMNQVIHGV	FSIGHPLNM	VLPNSTLGV	LLNSSTARV	GRLNVSSL	EEEANKVLL	SELKYEYVL	RENGVVLDQL	SPRGGIEGL	RLDDGTTQL	VTDSNLIY	SDGAHLYL	YSDPNNHEVY	PNNHEVYII
JX287386.1_Mumps_virus_strain_MuV/California.USA/50.07/1_complete_genome	K	IPNARANL	ARGEHGNTF	GMNVANHFL	APIQGANLL	YQDPTIQPTGSY	KPRTSTPVT	KPRTSTPVTEF	RTSTPVTEF	SPITATARF	LEQKVDKVL	IKRDIIRSAI	ALDQTDIRV	ASDKEQILF	KLIAGVNYI	RVARPLLAA	HPIHQSSPSL	SPSLAKAL	SLVKTDDII	KVDKDAANY	SPFRKSASM	PFRKSASM	ALGVATAAQV	FEVKEGTQQL	GLMEGQIISV	QPIDISTEL	KIRESATMI	VMNQVIHGV	FAIGHPLNM	VLPNSTLGV	LLNSSTTRV	GRLNVSSL	EEEANKVLL	SELKYEYVL	RENGVVLDQL	SPRGGIEGL	RLDDGTTQL	VTDSNLIY	SDGAHLYL	YSDPNNHEVY	PNNHEVYII
KF878080.1_Mumps_virus_strain_MuVi/RW154.USA/0.70sK_nucleocapsid-associated_protein_phosphoprotein_virion_protein_(V)_matrix_protein_(M)_fusion_protein_(F)_small_hydrophobic_protein_(SH)_hemagglutinis	K	IPNARANL	ARGEHGNTF	GMNVANHFL	APIQGTNSL	YQDPTIQPTGSY	KPRTSTPVT	KPRTSTPVTEF	RTSTPVTEF	SPITAAARF	LEQKVDKVL	IKRDIIRSAI	ALDQTDIRV	ASDKEQILF	KLIAGVNYI	RVARPLLAA	HPIHQSSPSL	SPSLAKAL	SLAKTDDII	KVDKDAANY	SPFRKSASM	PFRKSASM	ALGVATAAQV	FEVKEGTQQL	GLMEGQIVSV	QPIDISTEL	KIRESATMI	VMNQVIHGV	FSIGHPLNM	VLPNSTLGV	LLNSSTTRV	GRLNVSSL	EEEANKVLL	SELKYEYVL	RENGVVLDQL	SPRGGIEGL	RLDDGTTQL	VTDSNLIY	SDGAHLYL	YSDPNNHEVY	PNNHEVYII
MG986430.1_Mumps_rubulavirus_strain_MuVs/Massachusetts.USA/24.17/5/K_partial_genome	K	IPNARANL	ARGEHGNTF	GMNVANHFL	APIQGTNSL	YQDPTIQPTGSY	KPRTSTPVT	KPRTSTPVTEF	RTSTPVTEF	SPITAAARF	LEQKVDKVL	IKRDIIRSAI	ALDQTDIRV	ASDKEQILF	KLIAGVNYI	RVARPLLAA	HPIHQSSPSL	SPSLAKAL	SLAKTDDII	KVDKDAANY	SPFRKSASM	PFRKSASM	ALGVATAAQV	FEVKEGTQQL	GLMEGQIVSV	QPIDISTEL	KIRESATMI	VMNQVIHGV	FSIGHPLNM	VLPNSTLGV	LLNSSTTRA	GRLNVSSL	EEEANKVLL	SELKYEYVL	RENGVVLDQL	SPRGGIEGL	RLDDGTTQL	VTDSNLIY	SDGAHLYL	YSDPNNHEVY	PNNHEVYII
MT238690.1_Mumps_rubulavirus_strain_MuVi/Utrecht.NLD/8.19K_complete_genome	K	IPNARANL	ARGEHGNTF	GMNVANHFL	APIQGTNSL	YQDPTIQPTGSY	KPRTSTPVT	KPRTSTPVTEF	RTSTPVTEF	SPITAAARF	LEQKVDKVL	IKRDIIRSAI	ALDQTDIRV	ASDKEQILF	KLIAGVNYI	RVARPLLAA	HPIHQSSPSL	SPSLAKTL	SLAKTDDII	KVDKDAANY	SPFRKSASM	PFRKSASM	ALGVATAAQV	FEVKEGTQQL	GLMEGQIVSV	QPIDISTEL	KIRESATMI	VMNQVIHGV	FSIGHPLNM	VLPNSTLGV	LLNSSTTRV	GRLNVSSL	EEEANKVLL	SELKYEYVL	RENGVVLDQL	SPRGGIEGL	RLDDGTTQL	VTDSNLIY	SDGAHLYL	YSDPNNHEVY	PNNHEVYII
MT859600.1_Mumps_virus_genotype_K_strain_MuVs/Washington.USA/9.17/FH94K_partial_genome	K	IPNARANL	ARGEHGNTF	GMNVANHFL	APIQGTNSL	YQDPTIQPTGSY	KPRTSTPVT	KPRTSTPVTEF	RTSTPVTEF	SPITAAARF	LEQKVDKVL	IKRDIIRSAI	ALDQTDIRV	ASDKEQILF	KLIAGVNYI	RVARPLLAA	HPIHQSSPSL	SPSLAKAL	SLAKTDDII	KVDKDAANY	SPFRKSASM	PFRKSASM	ALGVATAAQV	FEVKEGTQQL	GLM???????	?????????	?????????	?????????	?????????	?????????	LLNSSTTRA	????????	?????????	?????????	??????????	SPRGGIEGL	RLDDGTTQL	VTDSNLIY	SDGAHLYL	----------	---------
KF878081.1_Mumps_virus_strain_MuVi/Fukuoka.JPN/41.00L_nucleocapsid-associated_protein_phosphoprotein_virion_protein_(V)_matrix_protein_(M)_fusion_protein_(F)_small_hydrophobic_protein_(SH)_hemagglutis	L	IPNARANL	ARGEHGNTF	GINVANHFL	APIQGANSL	YQDPNIQPTGSY	KPRTSTPVT	KPRTSTPVTEF	RTSTPVTEF	SPITAAARF	LEQKVDKVL	IKRDIIRSAI	ALDQTDIRV	ASDKEQILF	KLIAGVNYI	RVARPLLAA	HPIHQSSPSL	SPSLAKTL	SLAKTDDII	KVDKDAANY	SPFRKSASM	PFRKSASM	ALGVATAAQV	FEVKEGTQQL	GLMEGQIVSV	QPIDISTEL	KIRESATMI	VMNQVIHGV	FSIGHPLNM	VLPNSTLGV	LLNSSTTRV	GRLNVSSL	EEEANKVLL	SELKYEYVL	RENGVVLDQL	SPRGGIEGL	RLDDGTTQL	VTDSNLIY	SDGAHLYL	YSDPNNHEVY	PNNHEVYII
KF878082.1_Mumps_virus_strain_MuVi/London.GBR/3.02-Uncl_nucleocapsid-associated_protein_phosphoprotein_virion_protein_(V)_matrix_protein_(M)_fusion_protein_(F)_small_hydrophobic_protein_(SH)_hemagglus	Uncl	IPNARANL	ARGEHGNTF	GMNVANHFL	APIQGTNPL	YQDPTIQPTGSY	KPRTSTPVT	KPRTSTPVTEF	RTSTPVTEF	SPITAAARF	LEQKVDKVL	IKRDIIRSAI	ALDQTDIRV	ASDKEQILF	KLIAGINYI	RVARPLLAA	HPIHQSSPSL	SPSLAKTL	SLAKTDDII	KVDKDAANY	SPFRKSASM	PFRKSASM	ALGVATAAQV	FEVKEGTQQL	GLMEGQIVSV	QPIDISTEL	KIRESATMI	VMNQVIHGV	FFIGHPLNM	VLPNSTLGV	LLNSSTTRV	GRLNVSSL	EQEANKVLL	SELKYEYVL	RENGVVLDQL	SPRGGIEGL	RLDDGTTQL	VTDSNLIY	SDGAHLYL	YSDPNNHEVY	PNNHEVYII

## Sheet: Table S2
Number	Virus name	Origin
1	MT880121.1_Mumps_virus_genotype_G_strain_MuVs/Hawaii.USA/41.17/2_complete_genome	w
2	MT880122.1_Mumps_virus_genotype_G_strain_MuVs/Hawaii.USA/24.17_complete_genome	w
3	MT880123.1_Mumps_virus_genotype_G_strain_MuVs/Hawaii.USA/44.17/12_complete_genome	w
4	MT880124.1_Mumps_virus_genotype_G_strain_MuVs/Hawaii.USA/23.17/2_complete_genome	w
5	MT880125.1_Mumps_virus_genotype_G_strain_MuVs/Hawaii.USA/41.17/_complete_genome	w
6	MT880126.1_Mumps_virus_genotype_G_strain_MuVs/Hawaii.USA/40.17/2_complete_genome	w
7	MT880127.1_Mumps_virus_genotype_G_strain_MuVs/Hawaii.USA/33.17/4_complete_genome	w
8	AB600843.1_Mumps_virus_viral_cRNA_complete_genome_strain:_MuVi-MNG09-024	w
9	AB823535.1_Mumps_virus_cRNA_complete_genome_strain:_MuVi/Hikaru.JPN/22.97-B	w
10	AF280799.1_Mumps_virus_strain_Glouc1/UK96_complete_genome	w
11	AF467767.2_Mumps_virus_isolate_88-1961_complete_genome	w
12	AY309060.1_Mumps_virus_isolate_Dg1062/Korea/98_complete_genome	w
13	AY669145.1_Mumps_virus_genotype_C_complete_genome	w
14	AY681495.1_Mumps_virus_strain_MuVi/Novosibirsk.RUS/10.03-H_complete_genome	w
15	EU370207.1_Mumps_virus_strain_Du/CRO05_complete_genome	w
16	JN012242.1_Mumps_virus_strain_MuV-IA_complete_genome	w
17	JN635498.1_Mumps_virus_strain_MuVi/Split.CRO/05.11(G)_complete_genome	w
18	JX287385.1_Mumps_virus_strain_MuV/Iowa.USA/06_complete_genome	w
19	JX287386.1_Mumps_virus_strain_MuV/California.USA/50.07/1_complete_genome	w
20	JX287387.1_Mumps_virus_strain_MuV/New_York.USA/53.09/3_complete_genome	w
21	JX287388.1_Mumps_virus_strain_MuV/Mass.USA/4.10_complete_genome	w
22	JX287389.1_Mumps_virus_strain_MuV/New_York.USA/01.10_complete_genome	w
23	JX287390.1_Mumps_virus_strain_MuV/New_York.USA/40.09/1_complete_genome	w
24	JX287391.1_Mumps_virus_strain_MuV/New_York.USA/40.09/4_complete_genome	w
25	KF042304.1_Mumps_virus_strain_MuVi/Shandong.CHN/4.05F_partial_genome	w
26	KF170916.1_Mumps_virus_strain_MuVi/Zhejiang.CHN/26.05_complete_genome	w
27	KF170917.1_Mumps_virus_strain_MuVi/Zhejiang.CHN/11.06/1_complete_genome	w
28	KF170918.1_Mumps_virus_strain_MuVi/Zhejiang.CHN/16.08/2_complete_genome	w
29	KF170919.1_Mumps_virus_strain_MuVi/Zhejiang.CHN/19.10_complete_genome	w
30	KF481689.1_Mumps_virus_strain_MuVi/Zagreb.HRV/28.12(G)_complete_genome	w
31	KF738113.1_Mumps_virus_genotype_G_strain_MuVi/Pune.IND/00.86G_complete_genome	w
32	KF738114.1_Mumps_virus_genotype_G_strain_MuVi/Pune.IND/07.12G_complete_genome	w
33	KF843893.1_Mumps_virus_genotype_C_strain_MuVi/Pune.Ind/50.08C_complete_genome	w
34	KF843894.1_Mumps_virus_genotype_C_strain_MuVi/Osmanabad.IND/10.12/17C_complete_genome	w
35	KF843895.1_Mumps_virus_genotype_C_strain_MuVi/Osmanabad.IND/10.12/18C_complete_genome	w
36	KF843896.1_Mumps_virus_genotype_C_strain_MuVi/Chennai.IND/35.12C_complete_genome	w
37	KF878076.1_Mumps_virus_strain_MuVi/Ge9.DEU/0.77D_nucleocapsid-associated_protein_phosphoprotein_virion_protein_(V)_matrix_protein_(M)_fusion_protein_(F)_small_hydrophobic_protein_(SH)_hemagglutinin-ns	w
38	KF878077.1_Mumps_virus_strain_MuVi/Bedford.GBR/0.89H_nucleocapsid-associated_protein_phosphoprotein_virion_protein_(V)_matrix_protein_(M)_fusion_protein_(F)_small_hydrophobic_protein_(SH)_hemagglutins	w
39	KF878078.1_Mumps_virus_strain_MuVi/Akita.JPN/42.93I_nucleocapsid-associated_protein_phosphoprotein_virion_protein_(V)_matrix_protein_(M)_fusion_protein_(F)_small_hydrophobic_protein_(SH)_hemagglutinis	w
40	KF878079.1_Mumps_virus_strain_MuVi/Leeds.GBR/9.04J_nucleocapsid-associated_protein_phosphoprotein_virion_protein_(V)_matrix_protein_(M)_fusion_protein_(F)_small_hydrophobic_protein_(SH)_hemagglutinins	w
41	KF878080.1_Mumps_virus_strain_MuVi/RW154.USA/0.70sK_nucleocapsid-associated_protein_phosphoprotein_virion_protein_(V)_matrix_protein_(M)_fusion_protein_(F)_small_hydrophobic_protein_(SH)_hemagglutinis	w
42	KF878081.1_Mumps_virus_strain_MuVi/Fukuoka.JPN/41.00L_nucleocapsid-associated_protein_phosphoprotein_virion_protein_(V)_matrix_protein_(M)_fusion_protein_(F)_small_hydrophobic_protein_(SH)_hemagglutis	w
43	KF878082.1_Mumps_virus_strain_MuVi/London.GBR/3.02-Uncl_nucleocapsid-associated_protein_phosphoprotein_virion_protein_(V)_matrix_protein_(M)_fusion_protein_(F)_small_hydrophobic_protein_(SH)_hemagglus	w
44	KJ810514.1_UNVERIFIED:_Mumps_virus_genotype_G_strain_MuV/Gabon/9.13/2G_complete_genome	w
45	KM385447.1_Mumps_virus_genotype_C_strain_MuVi/Kushinagar.IND/36.13C_complete_genome	w
46	KM597072.1_Mumps_virus_genotype_G_strain_MuV/Gabon/13/2G_complete_genome	w
47	KX953297.1_Mumps_virus_genotype_C_strain_MuVi/Davangere.IND/01.14C_complete_genome	w
48	KY006856.1_Mumps_virus_genotype_G_isolate_MuVi/Ontario.CAN/37.09G_complete_genome	w
49	KY006857.1_Mumps_virus_genotype_G_isolate_MuVi/Ontario.CAN/04.10G_complete_genome	w
50	KY006858.1_Mumps_virus_genotype_G_isolate_MuVi/Ontario.CAN/13.10G_complete_genome	w
51	KY604739.2_Mumps_virus_genotype_G_strain_MuVi/DadraNagarHaveli.IND/42.16/1G_complete_genome	w
52	KY680537.1_Mumps_virus_genotype_G_isolate_MuVi/Ontario.CAN/38.09/2_G_complete_genome	w
53	KY680538.1_Mumps_virus_genotype_G_isolate_MuVi/Ontario.CAN/40.09/1_G_complete_genome	w
54	KY680539.1_Mumps_virus_genotype_G_isolate_MuVi/Ontario.CAN/50.09/1_G_complete_genome	w
55	KY680540.1_Mumps_virus_genotype_G_isolate_MuVi/Ontario.CAN/50.09/3_G_complete_genome	w
56	KY969482.1_Mumps_virus_genotype_G_strain_MuVi/California.USA/40.11/G_complete_genome	w
57	KY969483.1_Mumps_virus_genotype_H_strain_MuVs/Virginia.USA/10.12/H_complete_genome	w
58	KY996510.1_Mumps_rubulavirus_genotype_G_strain_Springdale_730/2016G_complete_genome	w
59	KY996511.1_Mumps_rubulavirus_genotype_G_strain_Springdale_745/2016G_complete_genome	w
60	KY996512.1_Mumps_rubulavirus_genotype_G_strain_Springdale_754/2016G_complete_genome	w
61	LC325482.1_Mumps_rubulavirus_31170132_viral_cRNA_partial_sequence	w
62	LC325484.1_Mumps_rubulavirus_31170186_viral_cRNA_partial_sequence	w
63	LC325487.1_Mumps_rubulavirus_31170254_viral_cRNA_partial_sequence	w
64	LC325488.1_Mumps_rubulavirus_31170263_viral_cRNA_partial_sequence	w
65	MF965196.1_Mumps_virus_genotype_G_strain_MuVs/Massachusetts.USA/17.16/6G_complete_genome	w
66	MF965197.1_Mumps_virus_genotype_G_strain_MuVs/Massachusetts.USA/9.16/4G_complete_genome	w
67	MF965198.1_Mumps_virus_genotype_G_strain_MuVs/Massachusetts.USA/50.16/1G_complete_genome	w
68	MF965199.1_Mumps_virus_genotype_G_strain_MuVs/Massachusetts.USA/19.16/5G_isolate_(1)_complete_genome	w
69	MF965200.1_Mumps_virus_genotype_G_strain_MuVs/Massachusetts.USA/16.16/13G_partial_genome	w
70	MF965201.1_Mumps_virus_genotype_G_strain_MuVs/Massachusetts.USA/45.16/4G_complete_genome	w
71	MF965202.1_Mumps_virus_genotype_G_strain_MuVs/Massachusetts.USA/27.16/G_complete_genome	w
72	MF965203.1_Mumps_virus_genotype_G_strain_MuVs/Massachusetts.USA/19.16/7G_complete_genome	w
73	MF965204.1_Mumps_virus_genotype_G_strain_MuVs/Massachusetts.USA/46.16/6G_complete_genome	w
74	MF965205.1_Mumps_virus_genotype_G_strain_MuVs/Massachusetts.USA/10.16/6G_complete_genome	w
75	MF965206.1_Mumps_virus_genotype_G_strain_MuVs/Massachusetts.USA/16.16/16G_complete_genome	w
76	MF965207.1_Mumps_virus_genotype_G_strain_MuVs/Massachusetts.USA/46.16/5G_complete_genome	w
77	MF965208.1_Mumps_virus_genotype_G_strain_MuVs/Massachusetts.USA/27.16/2G_partial_genome	w
78	MF965209.1_Mumps_virus_genotype_G_strain_MuVs/Massachusetts.USA/16.16/5G_complete_genome	w
79	MF965210.1_Mumps_virus_genotype_G_strain_MuVs/Massachusetts.USA/18.16/4G_complete_genome	w
80	MF965211.1_Mumps_virus_genotype_G_strain_MuVs/Massachusetts.USA/17.16/11G_complete_genome	w
81	MF965212.1_Mumps_virus_genotype_G_strain_MuVs/Massachusetts.USA/46.16/2G_complete_genome	w
82	MF965213.1_Mumps_virus_genotype_G_strain_MuVs/Massachusetts.USA/13.16/4G_complete_genome	w
83	MF965214.1_Mumps_virus_genotype_G_strain_MuVs/Massachusetts.USA/15.16/G_complete_genome	w
84	MF965215.1_Mumps_virus_genotype_G_strain_MuVs/Massachusetts.USA/11.16/G_complete_genome	w
85	MF965216.1_UNVERIFIED:_Mumps_virus_genotype_G_strain_MuVs/Massachusetts.USA/10.16/11G_partial_genome	w
86	MF965217.1_Mumps_virus_genotype_G_strain_MuVs/Massachusetts.USA/46.16/4G_complete_genome	w
87	MF965218.1_Mumps_virus_genotype_G_strain_MuVs/Massachusetts.USA/10.16/13G_partial_genome	w
88	MF965219.1_Mumps_virus_genotype_G_strain_MuVs/Massachusetts.USA/10.16/10G_complete_genome	w
89	MF965220.1_Mumps_virus_genotype_G_strain_MuVs/Massachusetts.USA/11.16/2G_complete_genome	w
90	MF965221.1_Mumps_virus_genotype_G_strain_MuVs/Massachusetts.USA/45.16/3G_complete_genome	w
91	MF965222.1_Mumps_virus_genotype_G_strain_MuVs/Massachusetts.USA/26.15/G_complete_genome	w
92	MF965223.1_Mumps_virus_genotype_G_strain_MuVs/Massachusetts.USA/19.16/11G_complete_genome	w
93	MF965224.1_Mumps_virus_genotype_G_strain_MuVs/Massachusetts.USA/17.16/8G_complete_genome	w
94	MF965225.1_Mumps_virus_genotype_G_strain_MuVs/Massachusetts.USA/10.16/2G_complete_genome	w
95	MF965226.1_Mumps_virus_genotype_G_strain_MuVs/Massachusetts.USA/22.16/G_complete_genome	w
96	MF965227.1_Mumps_virus_genotype_G_strain_MuVs/Massachusetts.USA/9.16/1G_complete_genome	w
97	MF965228.1_Mumps_virus_genotype_G_strain_MuVs/Massachusetts.USA/15.16/2G_complete_genome	w
98	MF965229.1_UNVERIFIED:_Mumps_virus_genotype_G_strain_MuVs/Massachusetts.USA/46.16/3G_partial_genome	w
99	MF965230.1_Mumps_virus_genotype_G_strain_MuVs/Massachusetts.USA/19.16/9G_complete_genome	w
100	MF965231.1_UNVERIFIED:_Mumps_virus_genotype_G_strain_MuVs/Massachusetts.USA/21.16/2G_partial_genome	w
101	MF965232.1_Mumps_virus_genotype_G_strain_MuVs/Massachusetts.USA/44.16/G_complete_genome	w
102	MF965233.1_Mumps_virus_genotype_G_strain_MuVs/Massachusetts.USA/16.16/15G_complete_genome	w
103	MF965234.1_Mumps_virus_genotype_G_strain_MuVs/Massachusetts.USA/8.16/2G_complete_genome	w
104	MF965235.1_Mumps_virus_genotype_G_strain_MuVs/Massachusetts.USA/8.16/6G_complete_genome	w
105	MF965236.1_Mumps_virus_genotype_G_strain_MuVs/Massachusetts.USA/43.16/G_complete_genome	w
106	MF965237.1_Mumps_virus_genotype_G_strain_MuVs/Massachusetts.USA/22.16/2G_complete_genome	w
107	MF965238.1_Mumps_virus_genotype_G_strain_MuVs/Massachusetts.USA/18.16/2G_complete_genome	w
108	MF965239.1_Mumps_virus_genotype_G_strain_MuVs/Massachusetts.USA/14.16/2G_complete_genome	w
109	MF965240.1_UNVERIFIED:_Mumps_virus_genotype_G_strain_MuVs/Massachusetts.USA/8.16/G_partial_genome	w
110	MF965241.1_Mumps_virus_genotype_G_strain_MuVs/Massachusetts.USA/16.16/G_partial_genome	w
111	MF965242.1_Mumps_virus_genotype_G_strain_MuVs/Massachusetts.USA/16.16/4G_complete_genome	w
112	MF965243.1_Mumps_virus_genotype_G_strain_MuVs/Massachusetts.USA/16.16/14G_complete_genome	w
113	MF965244.1_Mumps_virus_genotype_G_strain_MuVs/Massachusetts.USA/10.16/12G_complete_genome	w
114	MF965245.1_Mumps_virus_genotype_G_strain_MuVs/Massachusetts.USA/16.16/8G_partial_genome	w
115	MF965246.1_Mumps_virus_genotype_G_strain_MuVs/Massachusetts.USA/17.16/13G_complete_genome	w
116	MF965247.1_Mumps_virus_genotype_G_strain_MuVs/Massachusetts.USA/17.16/4G_complete_genome	w
117	MF965248.1_Mumps_virus_genotype_G_strain_MuVs/Massachusetts.USA/10.16/14G_complete_genome	w
118	MF965249.1_Mumps_virus_genotype_G_strain_MuVs/Massachusetts.USA/18.16/3G_complete_genome	w
119	MF965250.1_Mumps_virus_genotype_G_strain_MuVs/Massachusetts.USA/16.16/3G_complete_genome	w
120	MF965251.1_Mumps_virus_genotype_G_strain_MuVs/Massachusetts.USA/16.16/9G_complete_genome	w
121	MF965252.1_Mumps_virus_genotype_G_strain_MuVs/Massachusetts.USA/19.16/G_complete_genome	w
122	MF965253.1_UNVERIFIED:_Mumps_virus_genotype_G_strain_MuVs/Massachusetts.USA/10.16/5G_partial_genome	w
123	MF965254.1_Mumps_virus_genotype_G_strain_MuVs/Massachusetts.USA/8.16/3G_complete_genome	w
124	MF965255.1_Mumps_virus_genotype_G_strain_MuVs/Massachusetts.USA/16.16/10G_complete_genome	w
125	MF965256.1_Mumps_virus_genotype_G_strain_MuVs/Massachusetts.USA/12.16/2G_complete_genome	w
126	MF965257.1_Mumps_virus_genotype_G_strain_MuVs/Massachusetts.USA/16.16/2G_complete_genome	w
127	MF965258.1_Mumps_virus_genotype_G_strain_MuVs/Massachusetts.USA/16.16/12G_complete_genome	w
128	MF965259.1_Mumps_virus_genotype_G_strain_MuVs/Massachusetts.USA/16.16/7G_complete_genome	w
129	MF965260.1_Mumps_virus_genotype_G_strain_MuVs/Massachusetts.USA/21.16/G_complete_genome	w
130	MF965261.1_Mumps_virus_genotype_G_strain_MuVs/Massachusetts.USA/19.16/10G_complete_genome	w
131	MF965262.1_Mumps_virus_genotype_G_strain_MuVs/Massachusetts.USA/37.15/G_complete_genome	w
132	MF965263.1_Mumps_virus_genotype_G_strain_MuVs/Massachusetts.USA/16.16/17G_complete_genome	w
133	MF965264.1_Mumps_virus_genotype_G_strain_MuVs/Massachusetts.USA/10.16/7G_complete_genome	w
134	MF965265.1_Mumps_virus_genotype_G_strain_MuVs/Massachusetts.USA/18.16/G_complete_genome	w
135	MF965266.1_Mumps_virus_genotype_G_strain_MuVs/Massachusetts.USA/10.16/G_complete_genome	w
136	MF965267.1_Mumps_virus_genotype_G_strain_MuVs/Massachusetts.USA/13.16/2G_complete_genome	w
137	MF965268.1_Mumps_virus_genotype_G_strain_MuVs/Massachusetts.USA/8.16/5G_complete_genome	w
138	MF965269.1_Mumps_virus_genotype_G_strain_MuVs/Massachusetts.USA/16.16/19G_complete_genome	w
139	MF965270.1_Mumps_virus_genotype_G_strain_MuVs/Massachusetts.USA/10.16/9G_complete_genome	w
140	MF965271.1_Mumps_virus_genotype_G_strain_MuVs/Massachusetts.USA/45.16/7G_complete_genome	w
141	MF965272.1_Mumps_virus_genotype_G_strain_MuVs/Massachusetts.USA/17.16/12G_complete_genome	w
142	MF965273.1_Mumps_virus_genotype_G_strain_MuVs/Massachusetts.USA/45.16/2G_complete_genome	w
143	MF965274.1_Mumps_virus_genotype_G_strain_MuVs/Massachusetts.USA/13.16/1G_complete_genome	w
144	MF965275.1_Mumps_virus_genotype_G_strain_MuVs/Massachusetts.USA/11.16/5G_partial_genome	w
145	MF965276.1_Mumps_virus_genotype_G_strain_MuVs/Massachusetts.USA/17.16/10G_complete_genome	w
146	MF965277.1_Mumps_virus_genotype_G_strain_MuVs/Massachusetts.USA/11.16/4G_complete_genome	w
147	MF965278.1_Mumps_virus_genotype_G_strain_MuVs/Massachusetts.USA/12.16/3G_complete_genome	w
148	MF965279.1_Mumps_virus_genotype_G_strain_MuVs/Massachusetts.USA/16.16/6G_isolate_(1)_complete_genome	w
149	MF965280.1_Mumps_virus_genotype_G_strain_MuVs/Massachusetts.USA/17.16/7G_complete_genome	w
150	MF965281.1_Mumps_virus_genotype_G_strain_MuVs/Massachusetts.USA/11.16/6G_complete_genome	w
151	MF965282.1_Mumps_virus_genotype_G_strain_MuVs/Massachusetts.USA/46.16/G_complete_genome	w
152	MF965283.1_Mumps_virus_genotype_G_strain_MuVs/Massachusetts.USA/43.16/2G_complete_genome	w
153	MF965284.1_Mumps_virus_genotype_G_strain_MuVs/Massachusetts.USA/37.16/G_complete_genome	w
154	MF965285.1_Mumps_virus_genotype_G_strain_MuVs/Massachusetts.USA/45.16/G_complete_genome	w
155	MF965286.1_Mumps_virus_genotype_G_strain_MuVs/Massachusetts.USA/9.16/3G_complete_genome	w
156	MF965287.1_Mumps_virus_genotype_G_strain_MuVs/Massachusetts.USA/12.16/G_complete_genome	w
157	MF965288.1_Mumps_virus_genotype_G_strain_MuVs/Massachusetts.USA/16.16/18G_complete_genome	w
158	MF965289.1_Mumps_virus_genotype_G_strain_MuVs/Massachusetts.USA/16.16/6G_isolate_(2-17.16)_complete_genome	w
159	MF965290.1_Mumps_virus_genotype_G_strain_MuVs/Massachusetts.USA/12.16/5G_partial_genome	w
160	MF965291.1_Mumps_virus_genotype_G_strain_MuVs/Massachusetts.USA/11.16/3G_complete_genome	w
161	MF965292.1_Mumps_virus_genotype_G_strain_MuVs/Massachusetts.USA/13.16/3G_complete_genome	w
162	MF965293.1_UNVERIFIED:_Mumps_virus_genotype_G_strain_MuVs/Massachusetts.USA/12.16/4G_partial_genome	w
163	MF965294.1_Mumps_virus_genotype_G_strain_MuVs/Massachusetts.USA/22.16/3G_complete_genome	w
164	MF965295.1_Mumps_virus_genotype_G_strain_MuVs/Massachusetts.USA/33.16/G_complete_genome	w
165	MF965296.1_Mumps_virus_genotype_G_strain_MuVs/Massachusetts.USA/17.16/3G_complete_genome	w
166	MF965297.1_Mumps_virus_genotype_G_strain_MuVs/Massachusetts.USA/14.16/3G_partial_genome	w
167	MF965298.1_Mumps_virus_genotype_G_strain_MuVs/Massachusetts.USA/10.16/3G_complete_genome	w
168	MF965299.1_Mumps_virus_genotype_G_strain_MuVs/Massachusetts.USA/30.16/G_complete_genome	w
169	MF965300.1_Mumps_virus_genotype_G_strain_MuVs/Massachusetts.USA/45.16/5G_partial_genome	w
170	MF965301.1_Mumps_virus_genotype_G_strain_MuVs/Massachusetts.USA/42.16/G_complete_genome	w
171	MF965302.1_Mumps_virus_genotype_G_strain_MuVs/Massachusetts.USA/9.16/2G_complete_genome	w
172	MF965303.1_Mumps_virus_genotype_G_strain_MuVs/Massachusetts.USA/19.16/3G_complete_genome	w
173	MF965304.1_Mumps_virus_genotype_G_strain_MuVs/Massachusetts.USA/19.16/4G_complete_genome	w
174	MF965305.1_Mumps_virus_genotype_G_strain_MuVs/Massachusetts.USA/14.16/G_complete_genome	w
175	MF965306.1_Mumps_virus_genotype_G_strain_MuVs/Massachusetts.USA/39.16/G_complete_genome	w
176	MF965307.1_UNVERIFIED:_Mumps_virus_genotype_G_strain_MuVs/Massachusetts.USA/47.16/1G_partial_genome	w
177	MF965308.1_Mumps_virus_genotype_G_strain_MuVs/Massachusetts.USA/46.16/7G_complete_genome	w
178	MF965309.1_Mumps_virus_genotype_G_strain_MuVs/Massachusetts.USA/19.16/2G_complete_genome	w
179	MF965310.1_Mumps_virus_genotype_G_strain_MuVs/Massachusetts.USA/10.16/8G_complete_genome	w
180	MF965311.1_Mumps_virus_genotype_G_strain_MuVs/Massachusetts.USA/19.16/5G_isolate_(2-20.16)_complete_genome	w
181	MF965312.1_UNVERIFIED:_Mumps_virus_genotype_G_strain_MuVs/Massachusetts.USA/20.16/2G_partial_genome	w
182	MF965313.1_Mumps_virus_genotype_G_strain_MuVs/Massachusetts.USA/17.16/G_complete_genome	w
183	MF965314.1_UNVERIFIED:_Mumps_virus_genotype_G_strain_MuVs/Massachusetts.USA/23.16/G_partial_genome	w
184	MF965315.1_Mumps_virus_genotype_G_strain_MuVs/Massachusetts.USA/19.16/6G_complete_genome	w
185	MF965316.1_Mumps_virus_genotype_G_strain_MuVs/Massachusetts.USA/17.16/2G_complete_genome	w
186	MF965317.1_Mumps_virus_genotype_G_strain_MuVs/Massachusetts.USA/19.16/8G_complete_genome	w
187	MF965318.1_Mumps_virus_genotype_G_strain_MuVs/Massachusetts.USA/10.16/4G_complete_genome	w
188	MG460606.1_Mumps_virus_genotype_G_strain_MuVi/DadraNagarHaveli.IND/42.16/2G_complete_genome	w
189	MG765426.1_Mumps_virus_genotype_G_strain_MuVi/NewPlymouth.NZL/30.17G_complete_genome	w
190	MG765427.1_Mumps_virus_genotype_G_strain_MuVi/Dunedin.NZL/32.17G_complete_genome	w
191	MG986380.1_Mumps_rubulavirus_strain_MuVs/Texas.USA/27.17G_partial_genome	w
192	MG986381.1_Mumps_rubulavirus_strain_MuVs/NorthDakota.USA/15.17G_partial_genome	w
193	MG986382.1_Mumps_rubulavirus_strain_MuVs/Massachusetts.USA/52.16/G_partial_genome	w
194	MG986383.1_Mumps_rubulavirus_strain_MuVs/Massachusetts.USA/11.17/G_partial_genome	w
195	MG986384.1_Mumps_rubulavirus_strain_MuVs/Massachusetts.USA/18.17/G_partial_genome	w
196	MG986385.1_Mumps_rubulavirus_strain_MuVs/Kansas.USA/15.17G_partial_genome	w
197	MG986386.1_Mumps_rubulavirus_strain_MuVs/Massachusetts.USA/19.17/G_partial_genome	w
198	MG986387.1_Mumps_rubulavirus_strain_MuVs/Indiana.USA/5.14G_partial_genome	w
199	MG986388.1_Mumps_rubulavirus_strain_MuVs/Massachusetts.USA/8.17/G_partial_genome	w
200	MG986389.1_Mumps_rubulavirus_strain_MuVs/Massachusetts.USA/22.17/9G_partial_genome	w
201	MG986390.1_Mumps_rubulavirus_strain_MuVs/Ohio.USA/16.14/2G_partial_genome	w
202	MG986391.1_Mumps_rubulavirus_strain_MuVs/Texas.USA/15.17G_partial_genome	w
203	MG986392.1_Mumps_rubulavirus_strain_MuVs/Massachusetts.USA/22.17/8G_partial_genome	w
204	MG986393.1_Mumps_rubulavirus_strain_MuVs/Massachusetts.USA/13.17/2G_partial_genome	w
205	MG986394.1_Mumps_rubulavirus_strain_MuVs/Louisiana.USA/29.17G_partial_genome	w
206	MG986395.1_Mumps_rubulavirus_strain_MuVs/NewYork.USA/8.14/G_partial_genome	w
207	MG986396.1_Mumps_rubulavirus_strain_MuVs/Massachusetts.USA/13.17/G_partial_genome	w
208	MG986397.1_Mumps_rubulavirus_strain_MuVs/Massachusetts.USA/14.17/2G_partial_genome	w
209	MG986398.1_Mumps_rubulavirus_strain_MuVs/NewYork/10.14/2G_partial_genome	w
210	MG986399.1_Mumps_rubulavirus_strain_MuVs/Massachusetts.USA/22.17/4G_partial_genome	w
211	MG986400.1_Mumps_rubulavirus_strain_MuVs/Massachusetts.USA/22.17/G_partial_genome	w
212	MG986401.1_Mumps_rubulavirus_strain_MuVs/Massachusetts.USA/25.17/5G_partial_genome	w
213	MG986402.1_Mumps_rubulavirus_strain_MuVs/Massachusetts.USA/22.17/3G_partial_genome	w
214	MG986403.1_Mumps_rubulavirus_strain_MuVs/Kansas.USA/9.17/2G_partial_genome	w
215	MG986404.1_Mumps_rubulavirus_strain_MuVs/Massachusetts.USA/25.17/6G_partial_genome	w
216	MG986405.1_Mumps_rubulavirus_strain_MuVs/Massachusetts.USA/22.17/7G_partial_genome	w
217	MG986406.1_Mumps_rubulavirus_strain_MuVs/Indiana.USA/48.16/G_partial_genome	w
218	MG986407.1_Mumps_rubulavirus_strain_MuVs/Massachusetts.USA/23.17/G_partial_genome	w
219	MG986408.1_Mumps_rubulavirus_strain_MuVs/Massachusetts.USA/26.17/G_partial_genome	w
220	MG986409.1_Mumps_rubulavirus_strain_MuVs/Ohio.USA/12.14/9G_partial_genome	w
221	MG986410.1_Mumps_rubulavirus_strain_MuVs/NewYork.USA.USA/51.14G_partial_genome	w
222	MG986411.1_Mumps_rubulavirus_strain_MuVs/NorthDakota.USA/9.17G_partial_genome	w
223	MG986412.1_Mumps_rubulavirus_strain_MuVs/Massachusetts.USA/19.17/2G_partial_genome	w
224	MG986413.1_Mumps_rubulavirus_strain_MuVs/Georgia.USA/13.17G_partial_genome	w
225	MG986414.1_Mumps_rubulavirus_strain_MuVs/Massachusetts.USA/5.17/G_partial_genome	w
226	MG986415.1_Mumps_rubulavirus_strain_MuVs/Massachusetts.USA/7.17/2G_partial_genome	w
227	MG986416.1_Mumps_rubulavirus_strain_MuVs/Massachusetts.USA/19.17/4G_partial_genome	w
228	MG986417.1_Mumps_rubulavirus_strain_MuVs/NorthDakota.USA/14.17G_partial_genome	w
229	MG986418.1_Mumps_rubulavirus_strain_MuVs/NewJersey.USA/49.14G_partial_genome	w
230	MG986419.1_Mumps_rubulavirus_strain_MuVs/Michigan.USA/4.16G_partial_genome	w
231	MG986420.1_Mumps_rubulavirus_strain_MuVs/Montana.USA/11.16G_partial_genome	w
232	MG986421.1_Mumps_rubulavirus_strain_MuVs/Massachusetts.USA/25.17/3G_partial_genome	w
233	MG986422.1_Mumps_rubulavirus_strain_MuVs/Massachusetts.USA/7.17/G_partial_genome	w
234	MG986423.1_Mumps_rubulavirus_strain_MuVs/Illinois.USA/14.17G_partial_genome	w
235	MG986424.1_Mumps_rubulavirus_strain_MuVs/Massachusetts.USA/10.17/G_partial_genome	w
236	MG986425.1_Mumps_rubulavirus_strain_MuVs/Massachusetts.USA/12.17/G_partial_genome	w
237	MG986426.1_Mumps_rubulavirus_strain_MuVs/Ohio.USA/11.14/2G_partial_genome	w
238	MG986427.1_Mumps_rubulavirus_strain_MuVs/Massachusetts.USA/22.17/5G_partial_genome	w
239	MG986428.1_Mumps_rubulavirus_strain_MuVs/Massachusetts.USA/24.17/4G_partial_genome	w
240	MG986429.1_Mumps_rubulavirus_strain_MuVs/Kansas.USA/10.17G_partial_genome	w
241	MG986430.1_Mumps_rubulavirus_strain_MuVs/Massachusetts.USA/24.17/5/K_partial_genome	w
242	MG986431.1_Mumps_rubulavirus_strain_MuVs/Massachusetts.USA/25.17/2G_partial_genome	w
243	MG986432.1_Mumps_rubulavirus_strain_MuVs/Kansas.USA/8.17G_partial_genome	w
244	MG986433.1_Mumps_rubulavirus_strain_MuVs/Virginia.USA/51.14G_partial_genome	w
245	MG986434.1_Mumps_rubulavirus_strain_MuVs/NewHampshire.USA/8.16/1G_partial_genome	w
246	MG986435.1_Mumps_rubulavirus_strain_MuVs/Massachusetts.USA/17.17/G_partial_genome	w
247	MG986436.1_Mumps_rubulavirus_strain_MuVs/NewYork.USA/10.14/3G_partial_genome	w
248	MG986437.1_Mumps_rubulavirus_strain_MuVs/Massachusetts.USA/21.17/2G_partial_genome	w
249	MG986438.1_Mumps_rubulavirus_strain_MuVs/Massachusetts.USA/10.17/2G_partial_genome	w
250	MG986439.1_Mumps_rubulavirus_strain_MuVs/Massachusetts.USA/14.17/G_partial_genome	w
251	MG986440.1_Mumps_rubulavirus_strain_MuVs/Indiana.USA/49.16/G_partial_genome	w
252	MG986441.1_Mumps_rubulavirus_strain_MuVs/Massachusetts.USA/25.17/G_partial_genome	w
253	MG986442.1_Mumps_rubulavirus_strain_MuVs/NewJersey.USA/16.14/2G_partial_genome	w
254	MG986443.1_Mumps_rubulavirus_strain_MuVs/Massachusetts.USA/24.17/G_partial_genome	w
255	MG986444.1_Mumps_rubulavirus_strain_MuVs/Massachusetts.USA/23.17/2G_partial_genome	w
256	MG986445.1_Mumps_rubulavirus_strain_MuVs/Massachusetts.USA/21.17/G_partial_genome	w
257	MG986446.1_Mumps_rubulavirus_strain_MuVs/Ohio.USA/13.14/7G_partial_genome	w
258	MG986447.1_Mumps_rubulavirus_strain_MuVs/Massachusetts.USA/25.17/7G_partial_genome	w
259	MG986448.1_Mumps_rubulavirus_strain_MuVs/Massachusetts.USA/24.17/2G_partial_genome	w
260	MG986449.1_Mumps_rubulavirus_strain_MuVs/Ohio.USA/16.14/1G_partial_genome	w
261	MG986450.1_Mumps_rubulavirus_strain_MuVs/Michigan.USA/12.14G_partial_genome	w
262	MG986451.1_Mumps_rubulavirus_strain_MuVs/Ohio.USA/13.14/10G_partial_genome	w
263	MG986452.1_Mumps_rubulavirus_strain_MuVs/Kansas.USA/13.17/2G_partial_genome	w
264	MG986453.1_Mumps_rubulavirus_strain_MuVs/Indiana.USA/1.17G_partial_genome	w
265	MG986454.1_Mumps_rubulavirus_strain_MuVs/Illinois.USA/11.17G_partial_genome	w
266	MG986455.1_Mumps_rubulavirus_strain_MuVs/Ohio.USA/13.14/6G_partial_genome	w
267	MG986456.1_Mumps_rubulavirus_strain_MuVs/Kansas.USA/8.17/4G_partial_genome	w
268	MG986457.1_Mumps_rubulavirus_strain_MuVs/Texas.USA/18.17/G_partial_genome	w
269	MG986458.1_Mumps_rubulavirus_strain_MuVs/Pennsylvania.USA/19.16G_partial_genome	w
270	MG986459.1_Mumps_rubulavirus_strain_MuVs/Massachusetts.USA/19.17/3G_partial_genome	w
271	MG986460.1_Mumps_rubulavirus_strain_MuVs/Illinois.USA/26.15/2G_partial_genome	w
272	MG986461.1_Mumps_rubulavirus_strain_MuVs/Massachusetts.USA/22.17/2G_partial_genome	w
273	MG986462.1_Mumps_rubulavirus_strain_MuVs/Massachusetts.USA/25.17/4G_partial_genome	w
274	MG986463.1_Mumps_rubulavirus_strain_MuVs/NewHampshire.USA/40.16G_partial_genome	w
275	MG986464.1_Mumps_rubulavirus_strain_MuVs/Massachusetts.USA/24.17/3G_partial_genome	w
276	MG986465.1_Mumps_rubulavirus_strain_MuVs/Pennsylvania.USA/51.14G_partial_genome	w
277	MG986466.1_Mumps_rubulavirus_strain_MuVs/Georgia.USA/2.17G_partial_genome	w
278	MG986467.1_Mumps_rubulavirus_strain_MuVs/Massachusetts.USA/22.17/6G_partial_genome	w
279	MG986468.1_Mumps_rubulavirus_strain_MuVs/Massachusetts.USA/9.17/G_partial_genome	w
280	MH638234.1_Mumps_virus_genotype_G_strain_MuVs/Rockhampton.AUS/41.16G_complete_genome	w
281	MH638235.1_Mumps_virus_genotype_G_strain_MuVs/MountIsa.AUS/10.17G_complete_genome	w
282	MK033747.1_Mumps_virus_genotype_G_isolate_MuVi/Ontario.CAN/09.17/4G_complete_genome	w
283	MK033748.1_Mumps_virus_genotype_G_isolate_MuVi/Ontario.CAN/09.17/5C_complete_genome	w
284	MK033749.1_Mumps_virus_genotype_G_isolate_MuVi/Ontario.CAN/09.17/6G_complete_genome	w
285	MK033750.1_Mumps_virus_genotype_G_isolate_MuVi/Ontario.CAN/09.17/7G_complete_genome	w
286	MK033751.1_Mumps_virus_genotype_G_isolate_MuVi/Ontario.CAN/09.17/8G_complete_genome	w
287	MK033752.1_Mumps_virus_genotype_G_isolate_MuVi/Ontario.CAN/09.17/9G_complete_genome	w
288	MK033753.1_Mumps_virus_genotype_G_isolate_MuVi/Ontario.CAN/09.17/10G_complete_genome	w
289	MK033754.1_Mumps_virus_genotype_G_isolate_MuVi/Ontario.CAN/06.17/3G_complete_genome	w
290	MK033755.1_Mumps_virus_genotype_G_isolate_MuVi/Ontario.CAN/06.17/4G_complete_genome	w
291	MK033756.1_Mumps_virus_genotype_G_isolate_MuVi/Ontario.CAN/08.17/1G_complete_genome	w
292	MK033757.1_Mumps_virus_genotype_G_isolate_MuVi/Ontario.CAN/08.17/3G_complete_genome	w
293	MK033758.1_Mumps_virus_genotype_G_isolate_MuVi/Ontario.CAN/12.17/1G_complete_genome	w
294	MK033759.1_Mumps_virus_genotype_G_isolate_MuVi/Ontario.CAN/12.17/2G_complete_genome	w
295	MK033760.1_Mumps_virus_genotype_G_isolate_MuVi/Ontario.CAN/12.17/3G_complete_genome	w
296	MK033761.1_Mumps_virus_genotype_G_isolate_MuVi/Ontario.CAN/12.17/4G_complete_genome	w
297	MK033762.1_Mumps_virus_genotype_G_isolate_MuVi/Ontario.CAN/12.17/5G_complete_genome	w
298	MK033763.1_Mumps_virus_genotype_G_isolate_MuVi/Ontario.CAN/13.17/1G_complete_genome	w
299	MK033764.1_Mumps_virus_genotype_G_isolate_MuVi/Ontario.CAN/13.17/2G_complete_genome	w
300	MK033765.1_Mumps_virus_genotype_G_isolate_MuVi/Ontario.CAN/09.17/1G_complete_genome	w
301	MK033766.1_Mumps_virus_genotype_G_isolate_MuVi/Ontario.CAN/04.17/1G_complete_genome	w
302	MK033767.1_Mumps_virus_genotype_G_isolate_MuVi/Ontario.CAN/06.17/1G_complete_genome	w
303	MK033768.1_Mumps_virus_genotype_G_isolate_MuVi/Ontario.CAN/06.17/2G_complete_genome	w
304	MK033769.1_Mumps_virus_genotype_G_isolate_MuVi/Ontario.CAN/07.17/1G_complete_genome	w
305	MK033770.1_Mumps_virus_genotype_G_isolate_MuVi/Ontario.CAN/08.17/2G_complete_genome	w
306	MK033771.1_Mumps_virus_genotype_G_isolate_MuVi/Ontario.CAN/09.17/2G_complete_genome	w
307	MK033772.1_Mumps_virus_genotype_G_isolate_MuVi/Ontario.CAN/09.17/3G_complete_genome	w
308	MK585570.1_Mumps_rubulavirus_strain_MuVs/Arkansas.USA/12.17/G_isolate_20170608/BC01_complete_genome	w
309	MK585571.1_Mumps_rubulavirus_strain_MuVs/Arkansas.USA/13.17/G_isolate_20170608/BC04_complete_genome	w
310	MK585572.1_Mumps_rubulavirus_strain_MuVs/Arkansas.USA/13.17/G_isolate_20170608/BC03_complete_genome	w
311	MK585573.1_Mumps_rubulavirus_strain_MuVs/Arkansas.USA/47.16/G_isolate_20171006/BC01_complete_genome	w
312	MK585574.1_Mumps_rubulavirus_strain_MuVs/Arkansas.USA/13.17/G_isolate_20170608/BC02_complete_genome	w
313	MK585575.1_Mumps_rubulavirus_strain_MuVs/Arkansas.USA/48.16/G_isolate_20171006/BC02_complete_genome	w
314	MK585576.1_Mumps_rubulavirus_strain_MuVs/Arkansas.USA/45.16/G_isolate_20171006/BC03_complete_genome	w
315	MK585577.1_Mumps_rubulavirus_strain_MuVs/Arkansas.USA/47.16/G_isolate_20171006/BC05_complete_genome	w
316	MK585578.1_Mumps_rubulavirus_strain_MuVs/Arkansas.USA/44.16/G_isolate_20171006/BC04_complete_genome	w
317	MK585579.1_Mumps_rubulavirus_strain_MuVs/Arkansas.USA/43.16/G_isolate_20171006/BC06_complete_genome	w
318	MK585580.1_Mumps_rubulavirus_strain_MuVs/Arkansas.USA/43.16/G_isolate_20171128/BC01_complete_genome	w
319	MK585581.1_Mumps_rubulavirus_strain_MuVs/Arkansas.USA/46.16/G_isolate_20171128/BC03_complete_genome	w
320	MK585582.1_Mumps_rubulavirus_strain_MuVs/Arkansas.USA/48.16/G_isolate_20171128/BC02_complete_genome	w
321	MK585583.1_Mumps_rubulavirus_strain_MuVs/Arkansas.USA/40.16/G_isolate_20171128/BC05_complete_genome	w
322	MK585584.1_Mumps_rubulavirus_strain_MuVs/Arkansas.USA/47.16/G_isolate_20171128/BC04_complete_genome	w
323	MK585585.1_Mumps_rubulavirus_strain_MuVs/Arkansas.USA/43.16/G_isolate_20171128/BC06_complete_genome	w
324	MK585586.1_Mumps_rubulavirus_strain_MuVs/Arkansas.USA/5.17/G_isolate_20171128/BC08_complete_genome	w
325	MK585587.1_Mumps_rubulavirus_strain_MuVs/Arkansas.USA/47.16/G_isolate_20171128/BC07_complete_genome	w
326	MK585588.1_Mumps_rubulavirus_strain_MuVs/Arkansas.USA/45.16/G_isolate_20171128/BC09_complete_genome	w
327	MK585589.1_Mumps_rubulavirus_strain_MuVs/Arkansas.USA/51.16/G_isolate_20171128/BC10_complete_genome	w
328	MK585590.1_Mumps_rubulavirus_strain_MuVs/Arkansas.USA/43.16/G_isolate_20171128/BC11_complete_genome	w
329	MK585591.1_Mumps_rubulavirus_strain_MuVs/Arkansas.USA/46.16/G_isolate_20171128/BC12_complete_genome	w
330	MK585592.1_Mumps_rubulavirus_strain_MuVs/Arkansas.USA/45.16/G_isolate_20180104/BC02_complete_genome	w
331	MK585593.1_Mumps_rubulavirus_strain_MuVs/Arkansas.USA/52.16/G_isolate_20180104/BC01_complete_genome	w
332	MK585594.1_Mumps_rubulavirus_strain_MuVs/Arkansas.USA/47.16/G_isolate_20180104/BC03_complete_genome	w
333	MK585595.1_Mumps_rubulavirus_strain_MuVs/Arkansas.USA/43.16/G_isolate_20180104/BC04_complete_genome	w
334	MK585596.1_Mumps_rubulavirus_strain_MuVs/Arkansas.USA/41.16/G_isolate_20180104/BC05_complete_genome	w
335	MK585597.1_Mumps_rubulavirus_strain_MuVs/Arkansas.USA/41.16/G_isolate_20180104/BC06_complete_genome	w
336	MK585598.1_Mumps_rubulavirus_strain_MuVs/Arkansas.USA/44.16/G_isolate_20180104/BC08_complete_genome	w
337	MK585599.1_Mumps_rubulavirus_strain_MuVs/Arkansas.USA/51.16/G_isolate_20180104/BC07_complete_genome	w
338	MK585600.1_Mumps_rubulavirus_strain_MuVs/Arkansas.USA/47.16/G_isolate_20180104/BC10_complete_genome	w
339	MK585601.1_Mumps_rubulavirus_strain_MuVs/Arkansas.USA/51.16/G_isolate_20180104/BC09_complete_genome	w
340	MK585602.1_Mumps_rubulavirus_strain_MuVs/Arkansas.USA/45.16/G_isolate_20180104/BC11_complete_genome	w
341	MK585603.1_Mumps_rubulavirus_strain_MuVs/Arkansas.USA/47.16/G_isolate_20180104/BC12_complete_genome	w
342	MK585604.1_Mumps_rubulavirus_strain_MuVs/Arkansas.USA/45.16/G_isolate_20180125/BC01_complete_genome	w
343	MK585605.1_Mumps_rubulavirus_strain_MuVs/Arkansas.USA/46.16/G_isolate_20180125/BC02_complete_genome	w
344	MK585606.1_Mumps_rubulavirus_strain_MuVs/Arkansas.USA/45.16/G_isolate_20180125/BC04_complete_genome	w
345	MK585607.1_Mumps_rubulavirus_strain_MuVs/Arkansas.USA/45.16/G_isolate_20180125/BC03_complete_genome	w
346	MK585608.1_Mumps_rubulavirus_strain_MuVs/Arkansas.USA/51.16/G_isolate_20180125/BC05_complete_genome	w
347	MK585609.1_Mumps_rubulavirus_strain_MuVs/Arkansas.USA/50.16/G_isolate_20180125/BC06_complete_genome	w
348	MK585610.1_Mumps_rubulavirus_strain_MuVs/Arkansas.USA/46.16/G_isolate_20180125/BC07_complete_genome	w
349	MK585611.1_Mumps_rubulavirus_strain_MuVs/Arkansas.USA/45.16/G_isolate_20180125/BC08_complete_genome	w
350	MK585612.1_Mumps_rubulavirus_strain_MuVs/Arkansas.USA/38.16/G_isolate_20180125/BC09_complete_genome	w
351	MK585613.1_Mumps_rubulavirus_strain_MuVs/Arkansas.USA/51.16/G_isolate_20180125/BC10_complete_genome	w
352	MK585614.1_Mumps_rubulavirus_strain_MuVs/Arkansas.USA/48.16/G_isolate_20180125/BC11_complete_genome	w
353	MK585615.1_Mumps_rubulavirus_strain_MuVs/Arkansas.USA/49.16/G_isolate_20180125/BC12_complete_genome	w
354	MK585616.1_Mumps_rubulavirus_strain_MuVs/Arkansas.USA/46.16/G_isolate_20180215/BC01_complete_genome	w
355	MK585617.1_Mumps_rubulavirus_strain_MuVs/Arkansas.USA/5.17/G_isolate_20180327/BC02_complete_genome	w
356	MN630054.1_Mumps_virus_genotype_H_strain_MuVi/Gyeonggi.KOR/38.10/12H_complete_genome	w
357	MN630055.1_Mumps_virus_genotype_H_strain_MuVi/Incheon.KOR/14.10/4H_complete_genome	w
358	MN630056.1_Mumps_virus_genotype_F_strain_MuVi/Incheon.KOR/16.08.22F_complete_genome	w
359	MN630057.1_Mumps_virus_genotype_H_strain_MuVi/Gyenggi-do.KOR/26.16H_complete_genome	w
360	MN630058.1_Mumps_virus_genotype_I_strain_MuVi/Gyenggi-do.KOR/43.16I_complete_genome	w
361	MT238681.1_Mumps_rubulavirus_strain_MuVi/Amsterdam.NLD/29.17/1G_complete_genome	w
362	MT238682.1_Mumps_rubulavirus_strain_MuVi/Beugen.NLD/16.18G_complete_genome	w
363	MT238683.1_Mumps_rubulavirus_strain_MuVi/Deventer.NLD/12.19G_complete_genome	w
364	MT238684.1_Mumps_rubulavirus_strain_MuVi/Eindhoven.NLD/42.18G_complete_genome	w
365	MT238685.1_Mumps_rubulavirus_strain_MuVi/Gelderland.NLD/26.19/2G_complete_genome	w
366	MT238686.1_Mumps_rubulavirus_strain_MuVi/Noord-Holland.NLD/9.19G_complete_genome	w
367	MT238687.1_Mumps_rubulavirus_strain_MuVi/Utrecht.NLD/15.19G_complete_genome	w
368	MT238688.1_Mumps_rubulavirus_strain_MuVi/Utrecht.NLD/35.19G_nearly_complete_genome	w
369	MT238689.1_Mumps_rubulavirus_strain_MuVi/Utrecht.NLD/21.19C_complete_genome	w
370	MT238690.1_Mumps_rubulavirus_strain_MuVi/Utrecht.NLD/8.19K_complete_genome	w
371	MT350231.1_Mumps_rubulavirus_strain_MuVi/Jiangxi.CHN/120.2012_nucleocapsid_protein_(NP)_phosphoprotein_(P)_matrix_protein_(M)_fusion_protein_(F)_small_hydrophobic_protein_(SH)_hemagglutinin-neuraminis	w
372	MT859507.1_Mumps_virus_genotype_G_strain_MuVs/Washington.USA/48.16/FH1G_partial_genome	w
373	MT859508.1_Mumps_virus_genotype_G_strain_MuVs/Washington.USA/50.16/FH2G_partial_genome	w
374	MT859511.1_Mumps_virus_genotype_G_strain_MuVs/Washington.USA/1.17/FH5G_partial_genome	w
375	MT859512.1_Mumps_virus_genotype_G_strain_MuVs/Washington.USA/1.17/FH6G_partial_genome	w
376	MT859513.1_Mumps_virus_genotype_G_strain_MuVs/Washington.USA/1.17/FH7G_partial_genome	w
377	MT859514.1_Mumps_virus_genotype_G_strain_MuVs/Washington.USA/1.17/FH8G_partial_genome	w
378	MT859516.1_Mumps_virus_genotype_G_strain_MuVs/Washington.USA/5.17/FH10G_partial_genome	w
379	MT859517.1_Mumps_virus_genotype_G_strain_MuVs/Washington.USA/5.17/FH11G_partial_genome	w
380	MT859518.1_Mumps_virus_genotype_G_strain_MuVs/Washington.USA/6.17/FH12G_partial_genome	w
381	MT859519.1_Mumps_virus_genotype_G_strain_MuVs/Washington.USA/6.17/FH13G_partial_genome	w
382	MT859520.1_Mumps_virus_genotype_G_strain_MuVs/Washington.USA/6.17/FH14G_partial_genome	w
383	MT859521.1_Mumps_virus_genotype_G_strain_MuVs/Washington.USA/7.17/FH15G_partial_genome	w
384	MT859522.1_Mumps_virus_genotype_G_strain_MuVs/Washington.USA/9.17/FH16G_partial_genome	w
385	MT859523.1_Mumps_virus_genotype_G_strain_MuVs/Washington.USA/8.17/FH17G_partial_genome	w
386	MT859525.1_Mumps_virus_genotype_G_strain_MuVs/Washington.USA/8.17/FH19G_partial_genome	w
387	MT859526.1_Mumps_virus_genotype_G_strain_MuVs/Washington.USA/15.17/FH20G_partial_genome	w
388	MT859527.1_Mumps_virus_genotype_G_strain_MuVs/Washington.USA/2.17/FH21G_partial_genome	w
389	MT859528.1_Mumps_virus_genotype_G_strain_MuVs/Washington.USA/2.17/FH22G_partial_genome	w
390	MT859529.1_Mumps_virus_genotype_G_strain_MuVs/Washington.USA/2.17/FH23G_partial_genome	w
391	MT859530.1_Mumps_virus_genotype_G_strain_MuVs/Washington.USA/3.17/FH24G_partial_genome	w
392	MT859531.1_Mumps_virus_genotype_G_strain_MuVs/Washington.USA/3.17/FH25G_partial_genome	w
393	MT859532.1_Mumps_virus_genotype_G_strain_MuVs/Washington.USA/2.17/FH26G_partial_genome	w
394	MT859533.1_Mumps_virus_genotype_G_strain_MuVs/Washington.USA/5.17/FH27G_partial_genome	w
395	MT859534.1_Mumps_virus_genotype_G_strain_MuVs/Washington.USA/52.16/FH28G_partial_genome	w
396	MT859538.1_Mumps_virus_genotype_G_strain_MuVs/Washington.USA/30.17/FH32G_partial_genome	w
397	MT859539.1_Mumps_virus_genotype_G_strain_MuVs/Washington.USA/50.16/FH33G_partial_genome	w
398	MT859540.1_Mumps_virus_genotype_G_strain_MuVs/Washington.USA/12.17/FH34G_partial_genome	w
399	MT859541.1_Mumps_virus_genotype_G_strain_MuVs/Washington.USA/12.17/FH35G_partial_genome	w
400	MT859542.1_Mumps_virus_genotype_G_strain_MuVs/Washington.USA/16.17/FH36G_partial_genome	w
401	MT859543.1_Mumps_virus_genotype_G_strain_MuVs/Washington.USA/17.17/FH37G_partial_genome	w
402	MT859544.1_Mumps_virus_genotype_G_strain_MuVs/Washington.USA/17.17/FH38G_partial_genome	w
403	MT859545.1_Mumps_virus_genotype_G_strain_MuVs/Washington.USA/17.17/FH39G_partial_genome	w
404	MT859546.1_Mumps_virus_genotype_G_strain_MuVs/Washington.USA/17.17/FH40G_partial_genome	w
405	MT859547.1_Mumps_virus_genotype_G_strain_MuVs/Washington.USA/51.16/FH41G_partial_genome	w
406	MT859548.1_Mumps_virus_genotype_G_strain_MuVs/Washington.USA/9.17/FH42G_partial_genome	w
407	MT859549.1_Mumps_virus_genotype_G_strain_MuVs/Washington.USA/10.17/FH43G_partial_genome	w
408	MT859550.1_Mumps_virus_genotype_G_strain_MuVs/Washington.USA/19.17/FH44G_partial_genome	w
409	MT859551.1_Mumps_virus_genotype_G_strain_MuVs/Washington.USA/49.16/FH45G_partial_genome	w
410	MT859552.1_Mumps_virus_genotype_G_strain_MuVs/Washington.USA/51.16/FH46G_partial_genome	w
411	MT859553.1_Mumps_virus_genotype_G_strain_MuVs/Washington.USA/2.17/FH47G_partial_genome	w
412	MT859554.1_Mumps_virus_genotype_G_strain_MuVs/Washington.USA/4.17/FH48G_partial_genome	w
413	MT859555.1_Mumps_virus_genotype_G_strain_MuVs/Washington.USA/4.17/FH49G_partial_genome	w
414	MT859556.1_Mumps_virus_genotype_G_strain_MuVs/Washington.USA/5.17/FH50G_partial_genome	w
415	MT859557.1_Mumps_virus_genotype_G_strain_MuVs/Washington.USA/6.17/FH51G_partial_genome	w
416	MT859558.1_Mumps_virus_genotype_G_strain_MuVs/Washington.USA/10.17/FH52G_partial_genome	w
417	MT859559.1_Mumps_virus_genotype_G_strain_MuVs/Washington.USA/19.17/FH53G_partial_genome	w
418	MT859562.1_Mumps_virus_genotype_G_strain_MuVs/Washington.USA/11.17/FH56G_partial_genome	w
419	MT859563.1_Mumps_virus_genotype_G_strain_MuVs/Washington.USA/12.17/FH57G_partial_genome	w
420	MT859564.1_Mumps_virus_genotype_G_strain_MuVs/Washington.USA/2.17/FH58G_partial_genome	w
421	MT859565.1_Mumps_virus_genotype_G_strain_MuVs/Washington.USA/3.17/FH59G_partial_genome	w
422	MT859566.1_Mumps_virus_genotype_G_strain_MuVs/Washington.USA/4.17/FH60G_partial_genome	w
423	MT859567.1_Mumps_virus_genotype_G_strain_MuVs/Washington.USA/7.17/FH61G_partial_genome	w
424	MT859568.1_Mumps_virus_genotype_G_strain_MuVs/Washington.USA/3.17/FH62G_partial_genome	w
425	MT859569.1_Mumps_virus_genotype_G_strain_MuVs/Washington.USA/16.17/FH63G_partial_genome	w
426	MT859570.1_Mumps_virus_genotype_G_strain_MuVs/Washington.USA/50.16/FH64G_partial_genome	w
427	MT859571.1_Mumps_virus_genotype_G_strain_MuVs/Washington.USA/1.17/FH65G_partial_genome	w
428	MT859572.1_Mumps_virus_genotype_G_strain_MuVs/Washington.USA/2.17/FH66G_partial_genome	w
429	MT859573.1_Mumps_virus_genotype_G_strain_MuVs/Washington.USA/3.17/FH67G_partial_genome	w
430	MT859574.1_Mumps_virus_genotype_G_strain_MuVs/Washington.USA/4.17/FH68G_partial_genome	w
431	MT859575.1_Mumps_virus_genotype_G_strain_MuVs/Washington.USA/21.17/FH69G_partial_genome	w
432	MT859576.1_Mumps_virus_genotype_G_strain_MuVs/Washington.USA/4.17/FH70G_partial_genome	w
433	MT859577.1_Mumps_virus_genotype_G_strain_MuVs/Washington.USA/4.17/FH71G_partial_genome	w
434	MT859578.1_Mumps_virus_genotype_G_strain_MuVs/Washington.USA/5.17/FH72G_partial_genome	w
435	MT859579.1_Mumps_virus_genotype_G_strain_MuVs/Washington.USA/20.17/FH73G_partial_genome	w
436	MT859580.1_Mumps_virus_genotype_G_strain_MuVs/Washington.USA/22.17/FH74G_partial_genome	w
437	MT859581.1_Mumps_virus_genotype_G_strain_MuVs/Washington.USA/52.16/FH75G_partial_genome	w
438	MT859582.1_Mumps_virus_genotype_G_strain_MuVs/Washington.USA/12.17/FH76G_partial_genome	w
439	MT859583.1_Mumps_virus_genotype_G_strain_MuVs/Washington.USA/1.17/FH77G_partial_genome	w
440	MT859584.1_Mumps_virus_genotype_G_strain_MuVs/Washington.USA/12.17/FH78G_partial_genome	w
441	MT859585.1_Mumps_virus_genotype_G_strain_MuVs/Washington.USA/16.17/FH79G_partial_genome	w
442	MT859586.1_Mumps_virus_genotype_G_strain_MuVs/Washington.USA/19.17/FH80G_partial_genome	w
443	MT859587.1_Mumps_virus_genotype_G_strain_MuVs/Washington.USA/20.17/FH81G_partial_genome	w
444	MT859589.1_Mumps_virus_genotype_G_strain_MuVs/Washington.USA/29.17/FH83G_partial_genome	w
445	MT859593.1_Mumps_virus_genotype_H_strain_MuVs/Wisconsin.USA/15.06/FH87H_partial_genome	w
446	MT859600.1_Mumps_virus_genotype_K_strain_MuVs/Washington.USA/9.17/FH94K_partial_genome	w
447	MT859614.1_Mumps_virus_genotype_G_strain_MuVs/Wisconsin.USA/11.07/FH108G_partial_genome	w
448	MT859615.1_Mumps_virus_genotype_G_strain_MuVs/Wisconsin.USA/11.07/FH109G_partial_genome	w
449	MT859616.1_Mumps_virus_genotype_G_strain_MuVs/Wisconsin.USA/16.14/FH110G_partial_genome	w
450	MT859617.1_Mumps_virus_genotype_G_strain_MuVs/Wisconsin.USA/20.14/FH111G_partial_genome	w
451	MT859618.1_Mumps_virus_genotype_G_strain_MuVs/Wisconsin.USA/24.14/FH112G_partial_genome	w
452	MT859619.1_Mumps_virus_genotype_G_strain_MuVs/Wisconsin.USA/29.14/FH113G_partial_genome	w
453	MT859625.1_Mumps_virus_genotype_G_strain_MuVs/Ohio.USA/19.16/FH119G_partial_genome	w
454	MT859627.1_Mumps_virus_genotype_G_strain_MuVs/Wisconsin.USA/19.16/FH121G_partial_genome	w
455	MT859630.1_Mumps_virus_genotype_G_strain_MuVs/Missouri.USA/46.16/FH124G_partial_genome	w
456	MT859651.1_Mumps_virus_genotype_G_strain_MuVs/Washington.USA/14.17/FH145G_partial_genome	w
457	MT859659.1_Mumps_virus_genotype_G_strain_MuVs/Wisconsin.USA/41.06/FH153G_partial_genome	w
458	MT859660.1_Mumps_virus_genotype_G_strain_MuVs/Wisconsin.USA/7.07/FH154G_partial_genome	w
459	MT859665.1_Mumps_virus_genotype_G_strain_MuVs/Wisconsin.USA/28.06/FH159G_partial_genome	w
460	MT859667.1_Mumps_virus_genotype_G_strain_MuVs/Washington.USA/5.17/FH161G_partial_genome	w
461	MuVi/Sint Philipsland.NLD/02.08	w
462	MuVi/Utrecht.NLD/40.10	w
	AB000386.1_Mumps_virus_cDNA_sequence_for_genomic_RNA_complete_sequence	v
	AB000387.2_Mumps_virus_cDNA_sequence_of_the_genomic_RNA_complete_sequence_polymorphism	v
	AB000388.2_Mumps_virus_cDNA_sequence_of_the_genomic_RNA_complete_sequence_polymorphism	v
	AB040874.1_Mumps_virus_genomic_RNA_complete_genome	v
	AB470486.1_Mumps_virus_genomic_RNA_complete_genome_Hoshino_vaccine_strain	v
	AB600942.1_Mumps_virus_viral_cRNA_complete_genome_strain:_ODATE-3	v
	AB744048.1_Mumps_virus_viral_cRNA_complete_genome_strain:_Miyahara_vaccine_lot3	v
	AB744049.1_Mumps_virus_viral_cRNA_complete_genome_strain:_Miyahara_parent	v
	AB827968.1_Mumps_virus_viral_cRNA_complete_genome_strain:_MuVi/NK-M46.JPN/0.70B_(Vac)	v
	AF201473.1_Mumps_virus_complete_genome	v
	AF314558.1_Mumps_virus_strain_SIPAR_02_complete_genome	v
	AF314559.1_Mumps_virus_complete_genome	v
	AF314561.1_Mumps_virus_strain_Biken_complete_genome	v
	AF338106.1_Mumps_virus_(STRAIN_JERYL-LYNN)_live_vaccine_major_component_complete_genome	v
	AF345290.1_Mumps_virus_(STRAIN_JERYL-LYNN)_live_vaccine_minor_component_JL2_complete_genome	v
	AY508995.1_Mumps_virus_strain_L3/Russia/Vector_complete_genome	v
	AY685920.1_Mumps_virus_strain_L-Zagreb_vaccine_strain_complete_genome	v
	AY685921.1_Mumps_virus_strain_L-Zagreb_master_seed_complete_genome	v
	DJ344880.1_Mumps_Vaccine	v
	DQ649478.1_Mumps_virus_strain_strain_SP_complete_genome	v
	FJ211584.1_Mumps_virus_strain_RIT4385_complete_genome	v
	FJ211585.1_Mumps_virus_strain_RIT4385_complete_genome	v
	FJ211586.1_Mumps_virus_strain_JL1_complete_genome	v
	FJ375177.1_Mumps_virus_isolate_1004-10/2_complete_genome	v
	FJ375178.1_Mumps_virus_isolate_Gw7_complete_genome	v
	FN431985.1_Mumps_virus_strain_Jeryl_Lynn_complete_genome_genomic_RNA_sub_strain_JL2	v
	HQ416906.1_Mumps_virus_isolate_S79_live_vaccine_major_component_complete_genome	v
	HQ416907.1_Mumps_virus_isolate_S79_live_vaccine_minor_component_complete_genome	v
	HW581128.1_JP_2014512804-A/1:_RECOMBINANT_MUMPS_VIRUS_VACCINE	v
	JF727651.1_Mumps_virus_strain_Leningrad-3_complete_genome	v
	JF727652.1_Mumps_virus_strain_Leningrad-3_complete_genome	v
	JQ388690.1_Mumps_virus_strain_RS-12_complete_genome	v
	JQ388691.1_Mumps_virus_strain_attenuated_RS-12_complete_genome	v
	JQ946550.1_Mumps_virus_isolate_JL-CK1_complete_genome	v
	JQ946551.1_Mumps_virus_isolate_JL-CK2_complete_genome	v
	JQ946552.1_Mumps_virus_isolate_JL-CK3_complete_genome	v
	JQ946553.1_Mumps_virus_isolate_JL-CK4_complete_genome	v
	JQ946554.1_Mumps_virus_isolate_JL-CK5_complete_genome	v
	LY542674.1_KR_1020170131659-A/8:_RECOMBINANT_MUMPS_VIRUS_JERYL_LYNN_2_BASED_VACCINE	v
	MA363330.1_JP_2018510642-A/8:_Recombinant_mumps_virus_Jeryl_Lynn_2_based_vaccine	v
	MH426702.1_Mumps_virus_genotype_A_strain_S79-vaccine_complete_genome	v
	MK279727.1_Mumps_virus_genotype_B_strain_Hoshino_complete_genome	v
	MT732483.1_Mutant_Mumps_virus_genotype_A_clone_Mumps-S79-8134_complete_genome	v
	NC_002200.1_Mumps_virus_complete_genome	v
	AF314560.1_Mumps_virus_isolate_87_1004_complete_genome	v
	AF314562.1_Mumps_virus_isolate_87_1005_complete_genome	v
	EU370206.3_Mumps_virus_strain_9218/Zg98_complete_genome	v
	LC325483.1_Mumps_rubulavirus_31170170_viral_cRNA_partial_sequence	v
	LC325486.1_Mumps_rubulavirus_31170197_viral_cRNA_partial_sequence	v
	AB576764.1_Mumps_virus_cRNA_complete_genome_strain:_Y213	l
	AX081123.1_Sequence_1_from_Patent_WO0109309	l
	AX081133.1_Sequence_11_from_Patent_WO0109309	l
	AX081134.1_Sequence_12_from_Patent_WO0109309	l
	BD293022.1_Rescue_of_mumps_virus_from_cDNA	l
	BD293023.1_Rescue_of_mumps_virus_from_cDNA	l
	BD293024.1_Rescue_of_mumps_virus_from_cDNA	l
	DI021804.1_Rescue_of_Mumps_Virus_from_cDNA	l
	DI035997.1_Rescue_of_Mumps_Virus_from_cDNA	l
	DI064912.1_Rescue_of_Mumps_Virus_from_cDNA	l
	EA500331.1_Sequence_1_from_patent_US_7361496	l
	EA500332.1_Sequence_11_from_patent_US_7361496	l
	EA500333.1_Sequence_12_from_patent_US_7361496	l
	EU884413.1_Mumps_virus_strain_SP_complete_genome	l
	FJ556896.1_Mumps_virus_strain_SP-A_complete_genome	l
	GU980052.1_Mumps_virus_strain_Enders_complete_genome	l
	JB974443.1_Sequence_1_from_Patent_EP2678043	l
	KH738099.1_Sequence_1_from_patent_US_9649371	l
	KX223397.1_Mumps_virus_genotype_A_isolate_MuVJL5-London_complete_genome	l
	LP741469.1_Sequence_8_from_Patent_EP3274447	l
	LQ716333.1_Sequence_1_from_Patent_EP3322292	l
	MO927814.1_Sequence_1_from_patent_US_10577591	l
	MT732484.1_Mutant_Mumps_virus_genotype_A_clone_rMuV-S79-L-K1792A_complete_genome	l
	MT732485.1_Mutant_Mumps_virus_genotype_A_clone_rMuV-S79-L-A1814G_complete_genome	l
	MT732486.1_Mutant_Mumps_virus_genotype_A_clone_rMuV-S79-L-G1816A_complete_genome	l
	MT732487.1_Mutant_Mumps_virus_genotype_A_clone_rMuV-S79-L-G1818A_complete_genome	l
	MT732488.1_Mutant_Mumps_virus_genotype_A_clone_rMuV-S79-L-D1892A_complete_genome	l
	MT732489.1_Mutant_Mumps_virus_genotype_A_clone_rMuV-S79-L-D1917A_complete_genome	l
	MT732490.1_Mutant_Mumps_virus_genotype_A_clone_rMuV-S79-L-K1953A_complete_genome	l
	MT732491.1_Mutant_Mumps_virus_genotype_A_clone_rMuV-S79-L-E1990A_complete_genome	l

## Sheet: Table S3
		Protein	Epitope variant
		N	ARGEHGNAF
			ARGELGNTF
			ARGEQGNTF
			ARGEQGTTF
			AGGEQGNTF
			AMGEHGNTF
		V	GINVANHFL
		V	APIQGANLL
			APIQGANSL
			APIQGTKPP
			APIQGTNLL
			APIQGTNPP
			APIQGTNPS
			APIQGTSSL
			APLQGTNSL
			VPIQGTNLL
		V	YQDPNIQPTGSY
		V	KLRTSTPVT
		V	KLRTSTPVTEF
			KPRISTPVTEF
		V	RTSTPATEF
		V	SPITAAARS
		V	LEQKVDKVI
		HN	KIKESATMI
		HN	FSIGRPLNM
			FAIGHPLNM
			FFIGHPLNM
		HN	VLPNSTLGI
			VLPNSTLGL
		HN	LLNSSTARV
			LLNSSTTRA
			LLNSSTTRI
		L	DEEAHKVLL
			EQEANKVLL
		L	SELKYECVL
		L	VKDSNLIY
		L	YSDPDNHEVY
			YSDPNNHEIY
